# Supplementary material for: Turning trash into treasure: Hermetia illucens microbiome and biodegradation of industrial side streams
Source: Appl Environ Microbiol. 2024 Oct 22;90(11):e00991-24. doi: 10.1128/aem.00991-24 (PMC11577765; doi:10.1128/aem.00991-24)
Supplement: Data Set S1 — Metadata of the gut isolates from BSFL. [file aem.00991-24-s0001.xlsx]

## Sheet: S1_All_24-04-12
Supplementary Table 1. Metadata of the gut isolates from BSFL reared on chicken feed (CF), empty fruit bunches (EFB), cotton seed presscake (CPC), and potato pulp (PP) based on BLAST queries against the NCBI nucleotide database. Congo Red assay result is shown along with functional prediction by PICRUSt2 analysis for cellulose degradation and laccase (involved in lignin degradation).
ID	Read used	Feed	Family	Genus	Strain (NCBI based) incl. renaming	Previous name	Accession (NCBI)	Length	Congo red staining	EC.3.2.1.4 (endo-1,4-beta-D-glucanase)	EC.3.2.1.91 (exoglucanase)	EC.3.2.1.21 (beta-D-glucosidase)	EC.1.10.3.2 (laccase)
01-001	merged	chicken feed	Enterobacteriaceae	Klebsiella	Klebsiella pneumoniae strain B32278 chromosome, complete genome		CP071080	1386	0	1	0	1	0
01-002	merged	chicken feed	Enterobacteriaceae	Citrobacter	Citrobacter koseri strain FDAARGOS_393 chromosome, complete genome		CP022073	1363	0	1	0	1	0
01-003	merged	chicken feed	Corynebacteriaceae	Corynebacterium	Corynebacterium terpenotabidum strain Y-11 16S ribosomal RNA, complete sequence		MW037422	1333	0	0	0	1	0
01-004	merged	chicken feed	Flavobacteriaceae	Myroides	Myroides odoratus strain E#7 16S ribosomal RNA gene, partial sequence		MH429803	1223	0	0	0	0	0
01-005	merged	chicken feed	Enterobacteriaceae	Citrobacter	Citrobacter koseri strain FDAARGOS_1029 chromosome, complete genome		CP066089	1356	0	1	0	1	0
01-006	merged	chicken feed	Sphingobacteriaceae	Sphingobacterium	Sphingobacterium lactis strain DSM 22361 chromosome, complete genome		CP049246	1344	0	0	0	1	0
01-007	merged	chicken feed	Flavobacteriaceae	Myroides	Myroides odoratus strain CICRCpt-MO2 16S ribosomal RNA gene, partial sequence		MW037607	1364	0	0	0	0	0
01-008	merged	chicken feed	Morganellaceae	Morganella	Morganella morganii subsp. morganii strain ALK057 16S ribosomal RNA gene, partial sequence		KC456563	1382	0	0	0	0	0
01-009	merged	chicken feed	Microbacteriaceae	Microbacterium	Microbacterium sorbitolivorans strain SZDIS-1-1 16S ribosomal RNA, partial sequence		KU560433	1339	0	0	0	1	0
01-010	merged	chicken feed	Sphingobacteriaceae	Sphingobacterium	Sphingobacterium lactis strain DSM 22361 chromosome, complete genome		CP049246	1271	0	0	0	1	0
01-012	merged	chicken feed	Corynebacteriaceae	Corynebacterium	Corynebacterium glutamicum strain BCA chromosome, complete genome		CP059382	1349	0	0	0	1	0
01-013	merged	chicken feed	Staphylococcaceae	Mammaliicoccus	Mammaliicoccus sciuri strain SC2 16S ribosomal RNA gene, partial sequence		MW767055	1397	0	0	0	0	0
01-014	merged	chicken feed	Flavobacteriaceae	Myroides	Myroides sp. strain NP-2 16S ribosomal RNA gene, partial sequence		MT825095	1315	0	0	0	0	0
01-015	merged	chicken feed	Vagococcaceae	Vagococcus	Vagococcus sp. strain L20-1 16S ribosomal RNA gene, partial sequence		MT898569	1290	0	0	0	0	0
01-016	merged	chicken feed	Sphingobacteriaceae	Sphingobacterium	Sphingobacterium lactis strain DSM 22361 chromosome, complete genome		CP049246	1264	0	0	0	1	0
01-017	merged	chicken feed	Flavobacteriaceae	Myroides	Myroides odoratus strain CICRCpt-MO2 16S ribosomal RNA gene, partial sequence		MW037607	1252	0	0	0	0	0
01-018	merged	chicken feed	Alcaligenaceae	Alcaligenes	Alcaligenes faecalis subsp. faecalis strain NC623 16S ribosomal RNA gene, partial sequence		MW898446	1325	0	0	0	0	0
01-019	merged	chicken feed	Enterobacteriaceae	Citrobacter	Citrobacter koseri strain FDAARGOS_393 chromosome, complete genome		MW175549	1314	0	1	0	1	0
01-020	merged	chicken feed	Sphingobacteriaceae	Sphingobacterium	Sphingobacterium lactis strain DSM 22361 chromosome, complete genome		CP049246	1172	0	0	0	1	0
01-021	merged	chicken feed	Flavobacteriaceae	Myroides	Myroides odoratus strain E#7 16S ribosomal RNA gene, partial sequence		MH429803	1130	0	0	0	0	0
01-022	merged	chicken feed	Flavobacteriaceae	Myroides	Myroides odoratus strain CICRCpt-MO2 16S ribosomal RNA gene, partial sequence		MW037607	1207	0	0	0	0	0
01-023	merged	chicken feed	Sphingobacteriaceae	Sphingobacterium	Sphingobacterium lactis strain DSM 22361 chromosome, complete genome		CP049246	1315	0	0	0	1	0
01-024	merged	chicken feed	Corynebacteriaceae	Corynebacterium	Corynebacterium stationis strain NML 94-0424 16S ribosomal RNA gene, partial sequence		GQ175358	1342	0	0	0	0	0
01-025	merged	chicken feed	Flavobacteriaceae	Myroides	Myroides odoratus strain CICRCpt-MO2 16S ribosomal RNA gene, partial sequence		MW037607	1255	0	0	0	0	0
01-026	merged	chicken feed	Flavobacteriaceae	Myroides	Myroides odoratus strain E#7 16S ribosomal RNA gene, partial sequence		MT825095	1234	0	0	0	0	0
01-027	merged	chicken feed	Morganellaceae	Providencia	Providencia rettgeri strain RSPro01 16S ribosomal RNA gene, partial sequence		MW049114	1273	0	0	0	0	0
01-028	merged	chicken feed	Corynebacteriaceae	Corynebacterium	Corynebacterium glutamicum strain BE chromosome, complete genome		CP053188	1321	0	0	0	1	0
01-029	merged	chicken feed	Corynebacteriaceae	Corynebacterium	Corynebacterium glutamicum strain BCA chromosome, complete genome		CP059382	1255	0	0	0	1	0
01-030	merged	chicken feed	Microbacteriaceae	Microbacterium	Microbacterium sp. strain OSBR49 16S ribosomal RNA gene, partial sequence		MN036393	1256	0	0	0	1	0
01-031	merged	chicken feed	Sphingobacteriaceae	Sphingobacterium	Sphingobacterium lactis strain DSM 22361 chromosome, complete genome		CP049246	1263	0	0	0	1	0
01-032	merged	chicken feed	Sphingobacteriaceae	Sphingobacterium	Sphingobacterium lactis strain DSM 22361 chromosome, complete genome		CP049246	1280	0	0	0	1	0
01-033	merged	chicken feed	Sphingobacteriaceae	Sphingobacterium	Sphingobacterium lactis strain DSM 22361 chromosome, complete genome		CP049246	1273	0	0	0	1	0
01-034	merged	chicken feed	Corynebacteriaceae	Corynebacterium	Corynebacterium glutamicum strain BCA chromosome, complete genome		CP059382	1176	0	0	0	1	0
01-035	merged	chicken feed	Morganellaceae	Providencia	Providencia rettgeri strain SL3-3 16S ribosomal RNA gene, partial sequence		CP059298	1337	0	0	0	0	0
01-036	merged	chicken feed	Corynebacteriaceae	Corynebacterium	Corynebacterium glutamicum strain BCA chromosome, complete genome		CP059382	1259	0	0	0	1	0
01-037	merged	chicken feed	Flavobacteriaceae	Myroides	Myroides sp. Unisa2 16S ribosomal RNA gene, partial sequence		CP010327	1287	0	0	0	0	0
01-038	merged	chicken feed	Morganellaceae	Proteus	Proteus mirabilis strain PM1 16S ribosomal RNA gene, partial sequence		MW940944	1295	0	1	0	0	0
01-039	merged	chicken feed	Enterobacteriaceae	Citrobacter	Citrobacter koseri strain NCTC11075 genome assembly, chromosome: 1		LR134204	1312	0	1	0	1	0
01-040	merged	chicken feed	Wohlfahrtiimonadaceae	Koukoulia	Koukoulia aurantiaca gene for 16s rRNA, partial sequence		AB218877	1314	0	0	0	0	0
01-042	merged	chicken feed	Alcaligenaceae	Alcaligenes	Alcaligenes faecalis subsp. faecalis strain NC623 16S ribosomal RNA gene, partial sequence		MW898446	1389	0	0	0	0	0
01-043	merged	chicken feed	Corynebacteriaceae	Corynebacterium	Corynebacterium stationis strain TS1 16S ribosomal RNA gene, partial sequence		GQ175358	1292	0	0	0	0	0
01-044	merged	chicken feed	Enterococcaceae	Enterococcus	Enterococcus avium strain 15934 16S ribosomal RNA gene, partial sequence		MW475195	1374	0	0	0	1	0
01-045	merged	chicken feed	Corynebacteriaceae	Corynebacterium	Corynebacterium aurimucosum strain FDAARGOS_1110 chromosome, complete genome		CP068165	1367	0	0	0	0	0
01-046	merged	chicken feed	Corynebacteriaceae	Corynebacterium	Corynebacterium glutamicum strain BCA chromosome, complete genome		CP059382	1365	0	0	0	1	0
01-047	merged	chicken feed	Brevibacteriaceae	Brevibacterium	Brevibacterium salitolerans strain TRM 415 16S ribosomal RNA, partial sequence		NR_117434	1109	0	0	0	0	0
01-048	merged	chicken feed	Enterococcaceae	Enterococcus	Enterococcus avium strain 1842 16S ribosomal RNA gene, partial sequence		MT597670	1361	0	0	0	1	0
01-049	merged	chicken feed	Enterococcaceae	Enterococcus	Enterococcus sp. LS0963-05 16S ribosomal RNA gene, partial sequence		DQ395286	1379	0	0	0	1	0
01-050	merged	chicken feed	Flavobacteriaceae	Myroides	Myroides odoratus strain CICRCpt-MO2 16S ribosomal RNA gene, partial sequence		MW037607	1338	0	0	0	0	0
01-051	merged	chicken feed	Morganellaceae	Proteus	Proteus mirabilis strain PM52808 chromosome, complete genome		MW940944	1404	0	1	0	0	0
01-052	merged	chicken feed	Morganellaceae	Providencia	Providencia rettgeri strain RSPro01 16S ribosomal RNA gene, partial sequence		MW049114	1311	0	0	0	0	0
01-053	merged	chicken feed	Morganellaceae	Providencia	Providencia sp. CIFE_HT12 16S ribosomal RNA gene, partial sequence		CP042861	1373	0	0	0	0	0
01-054	merged	chicken feed	Enterobacteriaceae	Klebsiella	Klebsiella aerogenes strain rY29 16S ribosomal RNA gene, partial sequence		CP055904	1385	0	1	0	1	0
01-055	merged	chicken feed	Morganellaceae	Proteus	Proteus mirabilis strain PM1 16S ribosomal RNA gene, partial sequence		MW940944	1342	0	1	0	0	0
01-056	merged	chicken feed	Morganellaceae	Proteus	Proteus mirabilis strain PM1 16S ribosomal RNA gene, partial sequence		MW940944	1361	0	1	0	0	0
01-057	merged	chicken feed	Enterobacteriaceae	Klebsiella	Klebsiella aerogenes strain rY29 16S ribosomal RNA gene, partial sequence		CP055904	1370	0	1	0	1	0
01-058	merged	chicken feed	Enterococcaceae	Enterococcus	Enterococcus avium strain 15934 16S ribosomal RNA gene, partial sequence		MW475195	1375	0	0	0	1	0
01-059	merged	chicken feed	Enterococcaceae	Enterococcus	Enterococcus pallens strain NBRC 100697 16S ribosomal RNA, partial sequence		MG231264	1375	0	0	0	1	0
01-060	merged	chicken feed	Morganellaceae	Providencia	Providencia rettgeri strain RSPro01 16S ribosomal RNA gene, partial sequence		MW049114	1312	0	0	0	0	0
01-061	merged	chicken feed	Enterococcaceae	Enterococcus	Enterococcus avium strain 15934 16S ribosomal RNA gene, partial sequence		MW475195	1389	0	0	0	1	0
01-062	merged	chicken feed	Morganellaceae	Morganella	Morganella morganii strain BQN3C1-03d 16S ribosomal RNA gene, partial sequence		FJ380985	1380	0	0	0	0	0
01-063	merged	chicken feed	Enterobacteriaceae	Klebsiella	Klebsiella sp. strain M17_J13 16S ribosomal RNA gene, partial sequence		CP064352	1363	0	1	0	1	0
01-064	merged	chicken feed	Enterobacteriaceae	Klebsiella	Klebsiella pneumoniae strain CMFRI/KlP-02 16S ribosomal RNA gene, partial sequence		MT265059	1359	0	1	0	1	0
01-065	merged	chicken feed	Staphylococcaceae	Mammaliicoccus	Mammaliicoccus sciuri strain SC2 16S ribosomal RNA gene, partial sequence		MW767055	1409	0	0	0	0	0
01-066	merged	chicken feed	Micrococcaceae	Kocuria	Kocuria rhizophila strain 20744 16S ribosomal RNA gene, partial sequence		MW866690	1379	0	0	0	0	0
01-067	merged	chicken feed	Enterobacteriaceae	Klebsiella	Klebsiella aerogenes strain rY29 16S ribosomal RNA gene, partial sequence		CP055904	1358	0	1	0	1	0
01-068	merged	chicken feed	Morganellaceae	Proteus	Proteus sp. strain NDSe-6 16S ribosomal RNA gene, partial sequence		LR738924	1402	0	1	0	0	0
01-069	merged	chicken feed	Enterobacteriaceae	Klebsiella	Klebsiella pneumoniae strain S-1 16S ribosomal RNA gene, partial sequence		KU512907	1403	0	1	0	1	0
01-070	merged	chicken feed	Morganellaceae	Morganella	Morganella morganii subsp. morganii strain ALK057 16S ribosomal RNA gene, partial sequence		KC456563	1368	0	0	0	0	0
01-071	merged	chicken feed	Morganellaceae	Morganella	Morganella morganii subsp. morganii strain ALK057 16S ribosomal RNA gene, partial sequence		KC456563	1406	0	0	0	0	0
01-072	merged	chicken feed	Enterobacteriaceae	Klebsiella	Klebsiella pneumoniae strain KPWIQ25 16S ribosomal RNA gene, partial sequence		MT102629	1402	0	1	0	1	0
01-073	merged	chicken feed	Morganellaceae	Morganella	Morganella morganii strain FDAARGOS_1085 chromosome, complete genome		KC456563	1384	0	0	0	0	0
01-074	merged	chicken feed	Enterobacteriaceae	Klebsiella	Klebsiella pneumoniae strain S-1 16S ribosomal RNA gene, partial sequence		KU512907	1389	0	1	0	1	0
01-075	merged	chicken feed	Morganellaceae	Providencia	Providencia sp. CIFE_HT12 16S ribosomal RNA gene, partial sequence		KM016979	1403	0	0	0	0	0
01-076	merged	chicken feed	Enterobacteriaceae	Klebsiella	Klebsiella pneumoniae strain KPN247 chromosome, complete genome		CP072496	1400	0	1	0	1	0
01-077	merged	chicken feed	Morganellaceae	Proteus	Proteus mirabilis partial 16S rRNA gene, isolate UFV 131		CP072779	1404	0	1	0	0	0
01-078	merged	chicken feed	Enterobacteriaceae	Klebsiella	Klebsiella pneumoniae isolate RH201207 genome assembly, chromosome: 1		CP039974	1375	0	1	0	1	0
01-079	merged	chicken feed	Morganellaceae	Providencia	Providencia sp. CIFE_HT12 16S ribosomal RNA gene, partial sequence		CP042861	1402	0	0	0	0	0
01-080	merged	chicken feed	Enterobacteriaceae	Klebsiella	Klebsiella pneumoniae strain KP2723 chromosome, complete genome		CP072938	1388	0	1	0	1	0
01-081	merged	chicken feed	Enterobacteriaceae	Klebsiella	Klebsiella pneumoniae strain S-1 16S ribosomal RNA gene, partial sequence		KU512907	1390	0	1	0	1	0
01-082	merged	chicken feed	Enterococcaceae	Enterococcus	Enterococcus pallens strain NBRC 100697 16S ribosomal RNA, partial sequence		NR_043794	1414	0	0	0	1	0
01-083	merged	chicken feed	Enterobacteriaceae	Klebsiella	Klebsiella pneumoniae strain KPN247 chromosome, complete genome		CP072496	1378	0	1	0	1	0
01-084	merged	chicken feed	Morganellaceae	Morganella	Morganella morganii subsp. morganii strain ALK057 16S ribosomal RNA gene, partial sequence		KC456563	1409	0	0	0	0	0
01-085	merged	chicken feed	Bacillaceae	Bacillus	Bacillus badius strain PF44B_1 16S ribosomal RNA gene, partial sequence		KT382256	1391	0	1	0	0	0
01-086	merged	chicken feed	Corynebacteriaceae	Corynebacterium	Corynebacterium sp. strain KGS-6-23 16S ribosomal RNA gene, partial sequence		KU840416	1267	0	0	0	1	0
01-087	merged	chicken feed	Corynebacteriaceae	Corynebacterium	Corynebacterium sp. strain KGS-6-23 16S ribosomal RNA gene, partial sequence		KU840416	1326	0	0	0	1	0
01-088	merged	chicken feed	Corynebacteriaceae	Corynebacterium	Corynebacterium sp. strain KGS-6-23 16S ribosomal RNA gene, partial sequence		KU840416	1294	0	0	0	1	0
01-089	merged	chicken feed	Corynebacteriaceae	Corynebacterium	Corynebacterium sp. strain KGS-6-23 16S ribosomal RNA gene, partial sequence		KU840416	1313	0	0	0	1	0
01-090	merged	chicken feed	Sphingobacteriaceae	Sphingobacterium	Sphingobacterium chuzhouense strain DH-5 16S ribosomal RNA, partial sequence		NR_153692	1353	0	0	0	1	0
01-091	merged	chicken feed	Alcaligenaceae	Alcaligenes	Alcaligenes sp. strain M27_SNH 16S ribosomal RNA gene, partial sequence		MW905619	1352	0	0	0	0	0
01-092	merged	chicken feed	Corynebacteriaceae	Corynebacterium	Corynebacterium sp. M3T9B3 16S ribosomal RNA gene, partial sequence		GQ246747	1369	0	0	0	1	0
01-093	merged	chicken feed	Morganellaceae	Proteus	Proteus mirabilis strain UFV 141 16S ribosomal RNA gene, partial sequence		LR738927	1407	0	1	0	0	0
01-094	merged	chicken feed	Alcaligenaceae	Alcaligenes	Alcaligenes aquatilis strain RC43 16S ribosomal RNA gene, partial sequence		MW881427	1392	0	0	0	0	0
01-095	merged	chicken feed	Morganellaceae	Proteus	Proteus mirabilis partial 16S rRNA gene, isolate UFV 131		CP072779	1401	0	1	0	0	0
01-096	merged	chicken feed	Dietziaceae	Dietzia	Dietzia sp. strain JSM ZJ1012 16S ribosomal RNA gene, partial sequence		MW627368	1357	0	0	0	1	0
01-097	merged	chicken feed	Alcaligenaceae	Paenalcaligenes	Paenalcaligenes hermetiae strain KBL009 16S ribosomal RNA, partial sequence		DQ346493	1414	0	0	0	0	0
01-098	merged	chicken feed	Bacillaceae	Bacillus	Bacillus badius strain PF44B_1 16S ribosomal RNA gene, partial sequence		KT382256	1333	0	1	0	0	0
01-099	merged	chicken feed	Morganellaceae	Morganella	Morganella morganii strain FDAARGOS_1085 chromosome, complete genome		CP068145	1392	0	0	0	0	0
01-100	merged	chicken feed	Enterococcaceae	Enterococcus	Enterococcus pallens strain NBRC 100697 16S ribosomal RNA, partial sequence		MG231264	1374	0	0	0	1	0
01-101	merged	chicken feed	Enterobacteriaceae	Klebsiella	Klebsiella pneumoniae strain KPN247 chromosome, complete genome		CP072463	1341	0	1	0	1	0
01-102	merged	chicken feed	Enterococcaceae	Enterococcus	Enterococcus gallinarum strain WS5 16S ribosomal RNA gene, partial sequence		MW883023	1096	0	0	0	1	0
01-103	merged	chicken feed	Enterobacteriaceae	Citrobacter	Citrobacter werkmanii strain UMH18 chromosome, complete genome		CP024675	1385	0	0	0	1	0
01-104	merged	chicken feed	Alcaligenaceae	Alcaligenes	Alcaligenes sp. strain SNH-K70 16S ribosomal RNA gene, partial sequence		MN493920	1403	0	0	0	0	0
01-105	merged	chicken feed	Enterobacteriaceae	Klebsiella	Klebsiella aerogenes strain BAB-6753 16S ribosomal RNA gene, partial sequence		MF141719	1385	0	1	0	1	0
01-106	merged	chicken feed	Enterobacteriaceae	Citrobacter	Citrobacter werkmanii strain UMH18 chromosome, complete genome		CP024675	1379	0	0	0	1	0
01-107	merged	chicken feed	Microbacteriaceae	Leucobacter	Leucobacter holotrichiae strain T14 16S ribosomal RNA, partial sequence		NR_148829	1398	0	0	0	0	0
01-108	merged	chicken feed	Microbacteriaceae	Leucobacter	Leucobacter holotrichiae strain T14 16S ribosomal RNA, partial sequence		NR_148829	1383	0	0	0	0	0
01-109	merged	chicken feed	Alcaligenaceae	Bordetella	Bordetella sp. strain 15P40C-2 16S ribosomal RNA gene, partial sequence		KX887318	1362	0	0	0	0	0
01-110	merged	chicken feed	Enterobacteriaceae	Klebsiella	Klebsiella pneumoniae strain KP2723 chromosome, complete genome		CP072938	1383	0	1	0	1	0
01-111	merged	chicken feed	Enterobacteriaceae	Klebsiella	Klebsiella oxytoca isolate MSB1_10D-sc-2280340 genome assembly, chromosome: 1		CP072914	1381	0	1	0	1	0
01-112	merged	chicken feed	Morganellaceae	Morganella	Morganella morganii strain FDAARGOS_1085 chromosome, complete genome		CP068145	1384	0	0	0	0	0
01-113	merged	chicken feed	Microbacteriaceae	Microbacterium	Microbacterium sp. strain MZT7 16S ribosomal RNA gene, partial sequence		LC133593	1358	0	0	0	1	0
01-114	merged	chicken feed	Enterobacteriaceae	Citrobacter	Citrobacter freundii strain BAB-188 16S ribosomal RNA gene, partial sequence		KF535109	1379	0	0	0	1	0
01-115	merged	chicken feed	Alcaligenaceae	Alcaligenes	Alcaligenes sp. strain SNH-K70 16S ribosomal RNA gene, partial sequence		MN493920	1402	0	0	0	0	0
01-116	merged	chicken feed	Alcaligenaceae	Alcaligenes	Alcaligenes sp. strain SNH-K70 16S ribosomal RNA gene, partial sequence		MN493920	1397	0	0	0	0	0
01-117	merged	chicken feed	Brevibacteriaceae	Brevibacterium	Brevibacterium salitolerans strain TRM 415 16S ribosomal RNA, partial sequence		NR_117434	1372	0	0	0	0	0
01-118	merged	chicken feed	Rhizobiaceae	Ochrobactrum	Ochrobactrum intermedium strain YEBBR4 16S ribosomal RNA gene, partial sequence		MW538324	1329	0	0	0	0	0
01-119	merged	chicken feed	Alcaligenaceae	Alcaligenes	Alcaligenes faecalis strain TvPs3.7 16S ribosomal RNA gene, partial sequence		MW905619	1379	0	0	0	0	0
01-120	merged	chicken feed	Alcaligenaceae	Alcaligenes	Alcaligenes aquatilis strain RC43 16S ribosomal RNA gene, partial sequence		MW881427	1397	0	0	0	0	0
01-121	merged	chicken feed	Enterobacteriaceae	Klebsiella	Klebsiella oxytoca isolate MSB1_10D-sc-2280340 genome assembly, chromosome: 1		CP072914	1387	0	1	0	1	0
01-122	merged	chicken feed	Enterobacteriaceae	Klebsiella	Klebsiella oxytoca isolate MSB1_10D-sc-2280340 genome assembly, chromosome: 1		CP072914	1379	0	1	0	1	0
01-123	merged	chicken feed	Morganellaceae	Morganella	Morganella morganii strain FDAARGOS_1085 chromosome, complete genome		CP068145	1395	0	0	0	0	0
01-124	merged	chicken feed	Alcaligenaceae	Alcaligenes	Alcaligenes sp. EBL9 16S ribosomal RNA gene, partial sequence		GQ280033	1399	0	0	0	0	0
01-125	merged	chicken feed	Microbacteriaceae	Microbacterium	Microbacterium sp. strain G5-3 16S ribosomal RNA gene, partial sequence		MG557679	1370	0	0	0	1	0
01-126	merged	chicken feed	Dietziaceae	Dietzia	Dietzia sp. strain JSM ZJ1012 16S ribosomal RNA gene, partial sequence		KT709544	1372	0	0	0	1	0
01-127	merged	chicken feed	Microbacteriaceae	Microbacterium	Microbacterium sp. strain MZT7 16S ribosomal RNA gene, partial sequence		LC133593	1382	0	0	0	1	0
01-128	merged	chicken feed	Alcaligenaceae	Alcaligenes	Alcaligenes aquatilis strain RC43 16S ribosomal RNA gene, partial sequence		MW881427	1398	0	0	0	0	0
01-129	merged	chicken feed	Enterobacteriaceae	Citrobacter	Citrobacter cronae strain XY1017 16S ribosomal RNA gene, partial sequence		MW793480	1351	0	0	0	1	0
01-130	merged	chicken feed	Alcaligenaceae	Alcaligenes	Alcaligenes aquatilis strain RC43 16S ribosomal RNA gene, partial sequence		MT579857	1385	0	0	0	0	0
01-131	merged	chicken feed	Nocardiaceae	Rhodococcus	Rhodococcus pyridinivorans strain MAIDO-R11b-9B 16S ribosomal RNA gene, partial sequence		MW711446	1352	0	0	0	1	0
01-137	merged	chicken feed	Morganellaceae	Morganella	Morganella morganii strain FDAARGOS_1085 chromosome, complete genome		CP068145	1384	0	0	0	0	0
01-138	merged	chicken feed	Enterobacteriaceae	Klebsiella	Klebsiella pneumoniae strain KPN247 chromosome, complete genome		CP073054	1389	0	1	0	1	0
01-139	merged	chicken feed	Enterobacteriaceae	Klebsiella	Klebsiella pneumoniae strain B32278 chromosome, complete genome		CP072938	1386	0	1	0	1	0
01-140	merged	chicken feed	Enterobacteriaceae	Klebsiella	Klebsiella pneumoniae strain KPN247 chromosome, complete genome		CP073054	1384	0	1	0	1	0
01-142	merged	chicken feed	Morganellaceae	Morganella	Morganella morganii strain GX15 16S ribosomal RNA gene, partial sequence		CP070524	1346	0	0	0	0	0
01-144	merged	chicken feed	Morganellaceae	Morganella	Morganella morganii strain FDAARGOS_1085 chromosome, complete genome		CP068145	1386	0	0	0	0	0
01-148	merged	chicken feed	Enterobacteriaceae	Klebsiella	Klebsiella pneumoniae strain KPN247 chromosome, complete genome		CP073054	1383	0	1	0	1	0
01-149	merged	chicken feed	Bacillaceae	Bacillus	Bacillus subtilis strain RN8 16S ribosomal RNA gene, partial sequence		CP072525	1394	1	1	0	0	0
01-150	merged	chicken feed	Morganellaceae	Proteus	Proteus mirabilis strain PM52808 chromosome, complete genome		CP072779	1389	0	1	0	0	0
01-151	merged	chicken feed	Morganellaceae	Morganella	Morganella morganii strain FDAARGOS_1085 chromosome, complete genome		CP068145	1386	0	0	0	0	0
01-152	merged	chicken feed	Morganellaceae	Morganella	Morganella morganii subsp. morganii strain ALK057 16S ribosomal RNA gene, partial sequence		CP068145	1381	0	0	0	0	0
01-154	merged	chicken feed	Enterobacteriaceae	Escherichia	Escherichia coli strain IADCAMB11 16S ribosomal RNA gene, partial sequence		CP061754	1383	0	1	0	1	0
01-155	merged	chicken feed	Enterobacteriaceae	Escherichia	Escherichia coli		MW025991	888	0	1	0	1	0
01-156	merged	chicken feed	Enterobacteriaceae	Escherichia	Escherichia coli strain ABW_A32 chromosome, complete genome		CP071073	1342	0	1	0	1	0
01-157	merged	chicken feed	Enterobacteriaceae	Escherichia	Escherichia coli strain DT012 16S ribosomal RNA gene, partial sequence		MW025991	1368	0	1	0	1	0
01-161	merged	chicken feed	Enterobacteriaceae	Klebsiella	Klebsiella pneumoniae isolate INF266-sc-2280182 genome assembly, chromosome: 1		CP061948	1373	0	1	0	1	0
01-162	merged	chicken feed	Enterobacteriaceae	Klebsiella	Klebsiella sp. strain PAK/UVAS/PATH/SA17 16S ribosomal RNA gene, partial sequence		MK789285	1404	0	1	0	1	0
01-163	merged	chicken feed	Enterobacteriaceae	Klebsiella	Klebsiella pneumoniae strain KPN247 chromosome, complete genome		CP073054	1385	0	1	0	1	0
01-164	merged	chicken feed	Morganellaceae	Morganella	Morganella morganii strain FDAARGOS_1085 chromosome, complete genome		CP068145	1402	0	0	0	0	0
01-165	merged	chicken feed	Morganellaceae	Morganella	Morganella morganii strain FDAARGOS_1085 chromosome, complete genome		CP068145	1396	0	0	0	0	0
01-166	merged	chicken feed	Morganellaceae	Morganella	Morganella morganii strain FDAARGOS_1085 chromosome, complete genome		CP068145	1404	0	0	0	0	0
01-167	merged	chicken feed	Morganellaceae	Morganella	Morganella morganii subsp. morganii strain ALK057 16S ribosomal RNA gene, partial sequence		CP068145	1362	0	0	0	0	0
01-168	merged	chicken feed	Enterobacteriaceae	Citrobacter	Citrobacter cronae strain Colony303 chromosome		CP069786	1380	0	0	0	1	0
01-169	merged	chicken feed	Enterobacteriaceae	Citrobacter	Citrobacter cronae strain Colony303 chromosome		CP069786	1371	0	0	0	1	0
01-170	merged	chicken feed	Morganellaceae	Morganella	Morganella morganii strain FDAARGOS_1085 chromosome, complete genome		CP068145	1392	0	0	0	0	0
01-171	merged	chicken feed	Micrococcaceae	Kocuria	Kocuria rhizophila strain 20744 16S ribosomal RNA gene, partial sequence		MW866690	1375	0	0	0	0	0
01-172	merged	chicken feed	Planococcaceae	Lysinibacillus	Lysinibacillus macroides strain BIP-212 16S ribosomal RNA gene, partial sequence		MW802177	1408	0	0	0	0	0
01-173	merged	chicken feed	Planococcaceae	Lysinibacillus	Lysinibacillus macroides strain BIP-212 16S ribosomal RNA gene, partial sequence		MW802177	1408	0	0	0	0	0
01-174	merged	chicken feed	Bacillaceae	Bacillus	Bacillus velezensis strain N67 16S ribosomal RNA gene, partial sequence		MW928444	1411	1	1	0	0	0
01-175	merged	chicken feed	Morganellaceae	Morganella	Morganella morganii subsp. morganii strain ALK057 16S ribosomal RNA gene, partial sequence		CP068145	1356	0	0	0	0	0
01-176	merged	chicken feed	Morganellaceae	Morganella	Morganella morganii subsp. morganii strain ALK057 16S ribosomal RNA gene, partial sequence		CP068145	1371	0	0	0	0	0
01-177	merged	chicken feed	Oscillospiraceae	Scatolibacter	Scatolibacter rhodanostii	Neglecta sp. Marseille-P3890 partial 16S rRNA gene, strain Marseille-P3890	LT897838	1302	0	1	0	1	0
01-178	merged	chicken feed	Clostridiaceae	Clostridium	Clostridium sulfidigenes partial 16S rRNA gene, strain Marseille-P1446		LT223655	1347	0	1	0	0	0
06-001	rev	empty fruit bunch	Enterobacteriaceae	Klebsiella	Klebsiella oxytoca strain FUA1266 16S ribosomal RNA gene, partial sequence		JN102560	617	0	1	0	1	0
06-002	fwd	empty fruit bunch	Enterobacteriaceae	Citrobacter	Citrobacter amalonaticus strain SA01 16S ribosomal RNA gene, partial sequence		GU185859	933	0	1	0	1	0
06-003	fwd	empty fruit bunch	Enterobacteriaceae	Citrobacter	Citrobacter amalonaticus strain KBB2A 16S ribosomal RNA gene, partial sequence		MN032403	485	0	1	0	1	0
06-004	fwd	empty fruit bunch	Bacillaceae	Bacillus	Bacillus subtilis strain N601 16S ribosomal RNA gene, partial sequence		MK629827	902	1	1	0	0	0
06-005	fwd	empty fruit bunch	Bacillaceae	Bacillus	Bacillus pumilus strain LrRB64 16S ribosomal RNA gene, partial sequence		MN589823	825	1	1	0	1	0
06-006	fwd	empty fruit bunch	Enterobacteriaceae	Citrobacter	Citrobacter amalonaticus strain SA01 16S ribosomal RNA gene, partial sequence		GU185859	908	0	1	0	1	0
06-007	rev	empty fruit bunch	Bacillaceae	Bacillus	Bacillus altitudinis strain FJAT-47718 16S ribosomal RNA gene, partial sequence		MG651124	816	1	1	0	1	0
06-008	fwd	empty fruit bunch	Pseudomonadaceae	Pseudomonas	Pseudomonas aeruginosa strain 6-1 16S ribosomal RNA gene, partial sequence		MN749510	600	0	0	0	1	0
06-009	fwd	empty fruit bunch	Bacillaceae	Bacillus	Bacillus subtilis strain B-19 16S ribosomal RNA gene, partial sequence		MN756672	862	1	1	0	0	0
06-010	rev	empty fruit bunch	Bacillaceae	Bacillus	Bacillus altitudinis strain ATPMB5 16S ribosomal RNA gene, partial sequence,f		MN640111	634	0	1	0	1	0
06-011	fwd	empty fruit bunch	Pseudomonadaceae	Pseudomonas	Pseudomonas aeruginosa strain Xuyi_234_1 16S ribosomal RNA gene, partial sequence		MN314783	829	0	0	0	0	0
06-012	fwd	empty fruit bunch	Bacillaceae	Bacillus	Bacillus subtilis strain EH1 16S ribosomal RNA gene, partial sequence		MN750756	429	1	1	0	0	0
06-013	fwd	empty fruit bunch	Pseudomonadaceae	Pseudomonas	Pseudomonas aeruginosa strain Xuyi_262_2 16S ribosomal RNA gene, partial sequence		MN314789	937	0	0	0	0	0
06-014	fwd	empty fruit bunch	Bacillaceae	Bacillus	Bacillus subtilis strain 5598 28B 16S ribosomal RNA gene, partial sequence		MN750584	974	1	1	0	0	0
06-015	fwd	empty fruit bunch	Pseudomonadaceae	Pseudomonas	Pseudomonas aeruginosa JCM 14237 gene for 16S ribosomal RNA, partial sequence		LC508790	964	0	0	0	0	0
06-016_06-029	fwd	empty fruit bunch	Enterobacteriaceae	Citrobacter	Citrobacter amalonaticus strain SA01 16S ribosomal RNA gene, partial sequence		GU185859	914	0	1	0	1	0
06-017	fwd	empty fruit bunch	Bacillaceae	Bacillus	Bacillus subtilis strain N601 16S ribosomal RNA gene, partial sequence		MK629827	947	1	1	0	0	0
06-018	fwd	empty fruit bunch	Bacillaceae	Bacillus	Bacillus circulans strain RSA2 16S ribosomal RNA gene, partial sequence		MN005933	909	0	1	0	1	0
06-019	fwd	empty fruit bunch	Bacillaceae	Bacillus	Bacillus subtilis strain N601 16S ribosomal RNA gene, partial sequence		MK629827	943	1	1	0	0	0
06-020	fwd	empty fruit bunch	Bacillaceae	Bacillus	Bacillus subtilis strain VM 06 16S ribosomal RNA gene, partial sequence		MN744338	973	1	1	0	0	0
06-021	fwd	empty fruit bunch	Bacillaceae	Bacillus	Bacillus subtilis strain FBRo3 16S ribosomal RNA gene, partial sequence		HQ443231	973	1	1	0	0	0
06-022	fwd	empty fruit bunch	Pseudomonadaceae	Pseudomonas	Pseudomonas aeruginosa strain TERIPS9002 16S ribosomal RNA gene, partial sequence		AY499109	275	0	0	0	1	0
06-023	fwd	empty fruit bunch	Enterobacteriaceae	Klebsiella	Klebsiella oxytoca strain af-M1 16S ribosomal RNA gene, partial sequence		MN512298	827	0	1	0	1	0
06-024	fwd	empty fruit bunch	Enterobacteriaceae	Klebsiella	Klebsiella oxytoca strain ZRS15 16S ribosomal RNA gene, partial sequence		MN100111	950	0	1	0	1	0
06-025	fwd	empty fruit bunch	Enterobacteriaceae	Citrobacter	Citrobacter amalonaticus strain SA01 16S ribosomal RNA gene, partial sequence		GU185859	912	0	1	0	1	0
06-026	fwd	empty fruit bunch	Enterobacteriaceae	Klebsiella	Klebsiella oxytoca strain ZRS15 16S ribosomal RNA gene, partial sequence		MN100111	944	0	1	0	1	0
06-028	fwd	empty fruit bunch	Pseudomonadaceae	Pseudomonas	Pseudomonas aeruginosa strain Sihong_726_1 16S ribosomal RNA gene, partial sequence		MN314758	879	0	0	0	0	0
06-030	fwd	empty fruit bunch	Pseudomonadaceae	Pseudomonas	Pseudomonas aeruginosa strain Huaian_211_1 16S ribosomal RNA gene, partial sequence		MN314692	849	0	0	0	0	0
06-031	fwd	empty fruit bunch	Bacillaceae	Bacillus	Bacillus circulans strain RSA2 16S ribosomal RNA gene, partial sequence		MN005933	909	0	1	0	1	0
06-032	fwd	empty fruit bunch	Rhodobacteraceae	Paracoccus	Paracoccus siganidrum strain M26 16S ribosomal RNA, partial sequence		NR_118463	882	0	0	0	1	0
06-033	fwd	empty fruit bunch	Bacillaceae	Bacillus	Bacillus sonorensis strain ONF1P 16S ribosomal RNA gene, partial sequence		KT362744	939	1	1	0	1	0
06-034	fwd	empty fruit bunch	Bacillaceae	Bacillus	Bacillus licheniformis strain BioE-BL11 16S ribosomal RNA gene, partial sequence		MN493718	912	1	1	0	1	0
06-035	fwd	empty fruit bunch	Morganellaceae	Providencia	Providencia rettgeri strain SNCO1_1A 16S ribosomal RNA gene, partial sequence		JN644501	884	0	0	0	0	0
06-037	fwd	empty fruit bunch	Bacillaceae	Bacillus	Bacillus licheniformis strain SR6-3 16S ribosomal RNA gene, partial sequence		MN421523	927	1	1	0	1	0
06-038	fwd	empty fruit bunch	Bacillaceae	Bacillus	Bacillus licheniformis strain FJAT-46312 16S ribosomal RNA gene, partial sequence		MK860030	720	1	1	0	1	0
06-039	fwd	empty fruit bunch	Bacillaceae	Bacillus	Bacillus licheniformis strain SR6-3 16S ribosomal RNA gene, partial sequence		MN421523	959	1	1	0	1	0
06-040	fwd	empty fruit bunch	Bacillaceae	Bacillus	Bacillus pumilus strain 31DMVR 16S ribosomal RNA gene, partial sequence		KR140183	794	1	1	0	1	0
06-041	fwd	empty fruit bunch	Bacillaceae	Bacillus	Bacillus licheniformis strain OSBS6 16S ribosomal RNA gene, partial sequence		MK430422	968	1	1	0	1	0
06-042	rev	empty fruit bunch	Bacillaceae	Bacillus	Bacillus licheniformis strain MDSp5 16S ribosomal RNA gene, partial sequence		MN493794	977	1	1	0	1	0
06-043	fwd	empty fruit bunch	Bacillaceae	Bacillus	Bacillus subtilis strain N601 16S ribosomal RNA gene, partial sequence		MK629827	902	1	1	0	0	0
06-044	fwd	empty fruit bunch	Bacillaceae	Bacillus	Bacillus subtilis strain N601 16S ribosomal RNA gene, partial sequence		MK629827	966	1	1	0	0	0
06-045	fwd	empty fruit bunch	Xanthomonadaceae	Luteimonas	Luteimonas marina strain FR1330 16S ribosomal RNA, partial sequence		NR_044458	917	0	0	0	1	0
06-046	fwd	empty fruit bunch	Enterobacteriaceae	Klebsiella	Klebsiella oxytoca strain ZRS15 16S ribosomal RNA gene, partial sequence		MN100111	915	0	1	0	1	0
06-049	fwd	empty fruit bunch	Pseudomonadaceae	Pseudomonas	Pseudomonas aeruginosa strain Xuyi_262_2 16S ribosomal RNA gene, partial sequence		MN314789	977	0	0	0	1	0
06-050_06-059	fwd	empty fruit bunch	Enterobacteriaceae	Citrobacter	Citrobacter amalonaticus strain SA01 16S ribosomal RNA gene, partial sequence		GU185859	899	0	1	0	1	0
06-053	fwd	empty fruit bunch	Pseudomonadaceae	Pseudomonas	Pseudomonas putida strain PHB 16S ribosomal RNA gene, partial sequence		MN382371	874	0	1	0	1	0
06-054	fwd	empty fruit bunch	Enterobacteriaceae	Franconibacter	Franconibacter pulveris	Enterobacter pulveris strain E443 16S ribosomal RNA gene, partial sequence	EF614996	869	0	1	0	1	0
06-055	fwd	empty fruit bunch	Bacillaceae	Bacillus	Bacillus licheniformis strain MDSp5 16S ribosomal RNA gene, partial sequence		MN493794	401	1	1	0	1	0
06-056	fwd	empty fruit bunch	Enterobacteriaceae	Citrobacter	Citrobacter amalonaticus strain 26 16S ribosomal RNA gene, partial sequence		MN400093	317	0	1	0	1	0
06-057	fwd	empty fruit bunch	Enterobacteriaceae	Citrobacter	Citrobacter amalonaticus strain FDAARGOS_122, complete genome		CP014015	515	0	1	0	1	0
06-058	fwd	empty fruit bunch	Enterobacteriaceae	Citrobacter	Citrobacter amalonaticus strain SA01 16S ribosomal RNA gene, partial sequence		GU185859	925	0	1	0	1	0
06-060	fwd	empty fruit bunch	Enterobacteriaceae	Citrobacter	Citrobacter amalonaticus strain 26 16S ribosomal RNA gene, partial sequence		MN400093	815	0	1	0	1	0
06-061	fwd	empty fruit bunch	Bacillaceae	Bacillus	Bacillus subtilis strain 5598 28B 16S ribosomal RNA gene, partial sequence		MN750584	958	1	1	0	0	0
06-062	fwd	empty fruit bunch	Alcaligenaceae	Bordetella	Bordetella bronchialis strain AU7049 16S ribosomal RNA gene, partial sequence		EU082148	950	0	0	0	1	0
06-063	fwd	empty fruit bunch	Cellulomonadaceae	Cellulomonas	Cellulomonas hominis strain CE40 16S ribosomal RNA, partial sequence		NR_029288	934	0	1	0	1	0
06-064	rev	empty fruit bunch	Bacillaceae	Bacillus	Bacillus paralicheniformis strain DX66 16S ribosomal RNA gene, partial sequence		MK431503	1101	1	1	0	2	0
06-065_06-087	fwd	empty fruit bunch	Pseudomonadaceae	Pseudomonas	Pseudomonas aeruginosa strain Huaian_214_1 16S ribosomal RNA gene, partial sequence		MN314697	955	0	0	0	0	0
06-066	fwd	empty fruit bunch	Pseudomonadaceae	Pseudomonas	Pseudomonas aeruginosa strain Huaian_217_1 16S ribosomal RNA gene, partial sequence		MN314700	972	0	0	0	1	0
06-067	fwd	empty fruit bunch	Pseudomonadaceae	Pseudomonas	Pseudomonas aeruginosa strain 610D5 16S ribosomal RNA gene, partial sequence		MH378333	977	0	0	0	0	0
06-068	fwd	empty fruit bunch	Pseudomonadaceae	Pseudomonas	Pseudomonas aeruginosa strain Huaian_214_1 16S ribosomal RNA gene, partial sequence		MN314697	977	0	0	0	0	0
06-069	fwd	empty fruit bunch	Bacillaceae	Bacillus	Bacillus subtilis strain CLH1 16S ribosomal RNA gene, partial sequence		KP716966	981	1	1	0	0	0
06-070	rev	empty fruit bunch	Bacillaceae	Bacillus	Bacillus licheniformis strain B-9 16S ribosomal RNA gene, partial sequence		MN756663	1135	1	1	0	2	0
06-071	fwd	empty fruit bunch	Bacillaceae	Bacillus	Bacillus licheniformis strain FJAT-46196 16S ribosomal RNA gene, partial sequence		MK859953	806	1	1	0	1	0
06-073	fwd	empty fruit bunch	Bacillaceae	Bacillus	Bacillus licheniformis strain SR6-3 16S ribosomal RNA gene, partial sequence		MN421523	920	1	1	0	1	0
06-076	fwd	empty fruit bunch	Bacillaceae	Bacillus	Bacillus licheniformis strain SR6-3 16S ribosomal RNA gene, partial sequence		MN421523	928	1	1	0	1	0
06-077	fwd	empty fruit bunch	Bacillaceae	Bacillus	Bacillus licheniformis strain MDSp5 16S ribosomal RNA gene, partial sequence		MN493794	917	1	1	0	1	0
06-078	fwd	empty fruit bunch	Rhodobacteraceae	Paracoccus	Paracoccus siganidrum strain M26 16S ribosomal RNA, partial sequence		NR_118463	930	0	0	0	1	0
06-080	fwd	empty fruit bunch	Enterobacteriaceae	Citrobacter	Citrobacter amalonaticus strain SA01 16S ribosomal RNA gene, partial sequence		GU185859	930	0	1	0	1	0
06-082	fwd	empty fruit bunch	Morganellaceae	Morganella	Morganella morganii strain MB6 16S ribosomal RNA gene, partial sequence		MH680676	758	0	0	0	0	0
06-083	fwd	empty fruit bunch	Microbacteriaceae	Leucobacter	Leucobacter komagatae strain tu17-2 16S ribosomal RNA gene, partial sequence		FJ544397	944	0	0	0	0	0
06-084	fwd	empty fruit bunch	Devosiaceae	Devosia	Devosia albogilva strain IPL15 16S ribosomal RNA, partial sequence		NR_044212	966	0	1	0	1	0
06-085	fwd	empty fruit bunch	Enterobacteriaceae	Citrobacter	Citrobacter amalonaticus strain SA01 16S ribosomal RNA gene, partial sequence		GU185859	946	0	1	0	1	0
06-086	fwd	empty fruit bunch	Pseudomonadaceae	Pseudomonas	Pseudomonas aeruginosa strain Xuyi_262_2 16S ribosomal RNA gene, partial sequence		MN314789	982	0	0	0	0	0
06-088	fwd	empty fruit bunch	Pseudomonadaceae	Pseudomonas	Pseudomonas aeruginosa strain SD-VU19 16S ribosomal RNA gene, partial sequence		MN700193	650	0	0	0	0	0
06-089	fwd	empty fruit bunch	Pseudomonadaceae	Pseudomonas	Pseudomonas aeruginosa strain Xuyi_262_2 16S ribosomal RNA gene, partial sequence		MN314789	957	0	0	0	1	0
06-090	fwd	empty fruit bunch	Pseudomonadaceae	Pseudomonas	Pseudomonas aeruginosa strain R7-584-1 16S ribosomal RNA gene, partial sequence		JQ659909	1115	0	0	0	1	0
06-091	fwd	empty fruit bunch	Enterobacteriaceae	Klebsiella	Klebsiella oxytoca strain af-M1 16S ribosomal RNA gene, partial sequence		MN512298	931	0	1	0	1	0
06-092	fwd	empty fruit bunch	Bacillaceae	Bacillus	Bacillus paralicheniformis strain FJAT-47814 16S ribosomal RNA gene, partial sequence		MG651217	923	1	1	0	1	0
06-093	fwd	empty fruit bunch	Devosiaceae	Devosia	Devosia albogilva strain IPL15 16S ribosomal RNA, partial sequence		NR_044212	931	0	1	0	1	0
06-094	fwd	empty fruit bunch	Nocardiaceae	Gordonia	Gordonia iterans strain Co17 chromosome, complete genome		CP027433	1050	0	0	0	1	0
06-095	fwd	empty fruit bunch	Cellulomonadaceae	Cellulomonas	Cellulomonas hominis strain ZJY-507 16S ribosomal RNA gene, partial sequence		KP282823	1040	0	1	0	1	0
06-096	fwd	empty fruit bunch	Alcaligenaceae	Achromobacter	Achromobacter ruhlandii strain jql-9 16S ribosomal RNA gene, partial sequence		EU862292	515	0	0	0	1	0
06-097	fwd	empty fruit bunch	Enterobacteriaceae	Citrobacter	Citrobacter amalonaticus strain SA01 16S ribosomal RNA gene, partial sequence		GU185859	792	0	1	0	1	0
06-098	fwd	empty fruit bunch	Pseudomonadaceae	Pseudomonas	Pseudomonas aeruginosa strain 16S_DB2 16S ribosomal RNA gene, partial sequence		MN889007	1113	0	0	0	1	0
06-099	fwd	empty fruit bunch	Rhodobacteraceae	Paracoccus	Paracoccus siganidrum strain M26 16S ribosomal RNA, partial sequence		NR_118463	984	0	0	0	1	0
06-100	fwd	empty fruit bunch	Rhodobacteraceae	Paracoccus	Paracoccus siganidrum strain M26 16S ribosomal RNA gene, partial sequence		NR_118463	1111	0	0	0	1	0
06-101	fwd	empty fruit bunch	Enterobacteriaceae	Citrobacter	Citrobacter amalonaticus strain SA01 16S ribosomal RNA gene, partial sequence		GU185859	926	0	1	0	1	0
06-102	fwd	empty fruit bunch	Rhizobiaceae	Rhizobium	Rhizobium nepotum strain 39/7 16S ribosomal RNA gene, partial sequence		NR_117203	918	1	1	0	1	0
06-103	fwd	empty fruit bunch	Cellulomonadaceae	Cellulomonas	Cellulomonas hominis strain h-61 16S ribosomal RNA gene, partial sequence		MN904888	1084	0	1	0	1	0
06-104	fwd	empty fruit bunch	Enterobacteriaceae	Klebsiella	Klebsiella oxytoca strain AR380 chromosome, complete genome		NZ_CP029128	550	0	1	0	1	0
06-105	fwd	empty fruit bunch	Pseudomonadaceae	Pseudomonas	Pseudomonas aeruginosa strain 16S_DB2 16S ribosomal RNA gene, partial sequence		MN889007	1073	0	0	0	1	0
06-106	fwd	empty fruit bunch	Pseudomonadaceae	Pseudomonas	Pseudomonas stutzeri strain Os_Ep_PSA_46 16S ribosomal RNA gene, partial sequence		MN932360	1081	0	1	0	1	0
06-107	fwd	empty fruit bunch	Cellulomonadaceae	Cellulomonas	Cellulomonas hominis strain ZJY-1008 16S ribosomal RNA gene, partial sequence		KP282797	1132	0	1	0	1	0
06-108	fwd	empty fruit bunch	Alcaligenaceae	Achromobacter	Achromobacter ruhlandii strain jql-9 16S ribosomal RNA gene, partial sequence		EU862292	948	0	0	0	0	0
06-109	fwd	empty fruit bunch	Alcaligenaceae	Achromobacter	Achromobacter anxifer strain MFA-16 16S ribosomal RNA gene, partial sequence		KX398363	981	0	0	0	0	0
07-001	fwd	cotton seed presscake	Enterobacteriaceae	Klebsiella	Klebsiella oxytoca strain af-M1 16S ribosomal RNA gene, partial sequence		MN512298	938	0	1	0	1	0
07-002	fwd	cotton seed presscake	Enterobacteriaceae	Klebsiella	Klebsiella pneumoniae strain nam6 16S ribosomal RNA gene, partial sequence		MN763846	925	0	1	0	1	0
07-003	fwd	cotton seed presscake	Enterobacteriaceae	Citrobacter	Citrobacter amalonaticus strain SA01 16S ribosomal RNA gene, partial sequence		GU185859	896	0	1	0	1	0
07-004	fwd	cotton seed presscake	Morganellaceae	Morganella	Morganella morganii strain MB6 16S ribosomal RNA gene, partial sequence		MH680676	957	0	0	0	0	0
07-005	fwd	cotton seed presscake	Enterobacteriaceae	Citrobacter	Citrobacter amalonaticus strain SA01 16S ribosomal RNA gene, partial sequence		GU185859	905	0	1	0	1	0
07-006	fwd	cotton seed presscake	Enterobacteriaceae	Citrobacter	Citrobacter amalonaticus strain SA01 16S ribosomal RNA gene, partial sequence		GU185859	925	0	1	0	1	0
07-007	fwd	cotton seed presscake	Enterobacteriaceae	Klebsiella	Klebsiella pneumoniae strain GMH4 80 16S ribosomal RNA gene, partial sequence		MN749602	954	0	1	0	1	0
07-008	fwd	cotton seed presscake	Morganellaceae	Morganella	Morganella morganii strain MB6 16S ribosomal RNA gene, partial sequence		MH680676	834	0	0	0	0	0
07-009	fwd	cotton seed presscake	Enterobacteriaceae	Citrobacter	Citrobacter amalonaticus strain SA01 16S ribosomal RNA gene, partial sequence		GU185859	922	0	1	0	1	0
07-010	fwd	cotton seed presscake	Caulobacteraceae	Brevundimonas	Brevundimonas diminuta strain 764 16S ribosomal RNA gene, partial sequence		EU430091	967	0	0	0	0	0
07-011	fwd	cotton seed presscake	Flavobacteriaceae	Flavobacterium	Flavobacterium naphthae strain Brt-M 16S ribosomal RNA, partial sequence		NR_159280	966	0	0	0	0	0
07-012	fwd	cotton seed presscake	Morganellaceae	Morganella	Morganella morganii strain MB6 16S ribosomal RNA gene, partial sequence		MH680676	927	0	0	0	0	0
07-013	fwd	cotton seed presscake	Enterobacteriaceae	Citrobacter	Citrobacter amalonaticus strain SA01 16S ribosomal RNA gene, partial sequence		GU185859	930	0	1	0	1	0
07-014	fwd	cotton seed presscake	Morganellaceae	Morganella	Morganella morganii strain MB6 16S ribosomal RNA gene, partial sequence		MH680676	941	0	0	0	0	0
07-015_07-019	fwd	cotton seed presscake	Alcaligenaceae	Alcaligenes	Alcaligenes faecalis strain WT14 16S ribosomal RNA gene, partial sequence		MN578054	940	0	0	0	0	0
07-016	fwd	cotton seed presscake	Caulobacteraceae	Brevundimonas	Brevundimonas naejangsanensis strain BRV3 chromosome, complete genome		CP032707	928	0	1	0	1	0
07-017	fwd	cotton seed presscake	Morganellaceae	Morganella	Morganella morganii strain MB6 16S ribosomal RNA gene, partial sequence		MH680676	986	0	0	0	0	0
07-018	fwd	cotton seed presscake	Morganellaceae	Morganella	Morganella morganii strain MB6 16S ribosomal RNA gene, partial sequence		MH680676	985	0	0	0	0	0
07-020	fwd	cotton seed presscake	Morganellaceae	Morganella	Morganella morganii strain MB6 16S ribosomal RNA gene, partial sequence		MH680676	920	0	0	0	0	0
07-021	fwd	cotton seed presscake	Alcaligenaceae	Alcaligenes	Alcaligenes faecalis strain Sihong_663_1 16S ribosomal RNA gene, partial sequence		MN309905	946	0	0	0	0	0
07-028	fwd	cotton seed presscake	Alcaligenaceae	Alcaligenes	Alcaligenes faecalis strain WT14 16S ribosomal RNA gene, partial sequence		MN578054	955	0	0	0	0	0
07-029	fwd	cotton seed presscake	Sphingobacteriaceae	Sphingobacterium	Sphingobacterium arenae strain H-12 16S ribosomal RNA, partial sequence		NR_125654	979	0	0	0	1	0
07-030	fwd	cotton seed presscake	Sphingobacteriaceae	Sphingobacterium	Sphingobacterium jejuense strain GJ30-7 16S ribosomal RNA, partial sequence		NR_152666	1106	0	0	0	1	0
07-031	fwd	cotton seed presscake	Rhizobiaceae	Paenochrobactrum	Paenochrobactrum gallinarii strain Sa25 16S ribosomal RNA, partial sequence		NR_116966	1111	0	0	0	0	0
07-032	fwd	cotton seed presscake	Caulobacteraceae	Brevundimonas	Brevundimonas diminuta strain SI66 16S ribosomal RNA gene, partial sequence		MN923411	913	0	0	0	0	0
07-033	fwd	cotton seed presscake	Flavobacteriaceae	Flavobacterium	Flavobacterium anatoliense strain MK3 16S ribosomal RNA, partial sequence		JF825522	918	0	0	0	0	0
07-034	fwd	cotton seed presscake	Sphingobacteriaceae	Sphingobacterium	Sphingobacterium gobiense strain SZFX-2 16S ribosomal RNA gene, partial sequence		MF170855	984	0	0	0	1	0
07-035	fwd	cotton seed presscake	Enterobacteriaceae	Klebsiella	Klebsiella oxytoca strain af-M1 16S ribosomal RNA gene, partial sequence		MN512298	877	0	1	0	1	0
07-037	fwd	cotton seed presscake	Enterobacteriaceae	Citrobacter	Citrobacter amalonaticus strain SA01 16S ribosomal RNA gene, partial sequence		GU185859	1045	0	1	0	1	0
07-039	fwd	cotton seed presscake	Alcaligenaceae	Alcaligenes	Alcaligenes faecalis strain HX2016003 16S ribosomal RNA gene, partial sequence		MN176578	1110	0	0	0	0	0
07-041	fwd	cotton seed presscake	Xanthomonadaceae	Luteimonas	Luteimonas terricola strain Xi1 16S ribosomal RNA gene, partial sequence		KY021744	934	0	0	0	1	0
07-042	fwd	cotton seed presscake	Microbacteriaceae	Leucobacter	Leucobacter chromiireducens subsp. chromiireducens strain Kh.C.M7 16S ribosomal RNA gene, partial sequence		KM199277	911	0	0	0	1	0
07-043	fwd	cotton seed presscake	Enterobacteriaceae	Klebsiella	Klebsiella pneumoniae strain GMH4 80 16S ribosomal RNA gene, partial sequence		MN749602	919	0	1	0	1	0
07-045	fwd	cotton seed presscake	Lachnospiraceae	Lacrimispora	Lacrimispora sphenoides	[Desulfotomaculum] guttoideum strain DSM 4024 16S ribosomal RNA, partial sequence	NR_026409	1106	0	0	0	1	0
07-046	fwd	cotton seed presscake	Alcaligenaceae	Alcaligenes	Alcaligenes faecalis strain WT14 16S ribosomal RNA gene, partial sequencem		MN578054	1120	0	0	0	0	0
07-047	fwd	cotton seed presscake	Lachnospiraceae	Fusicatenibacter	Fusicatenibacter saccharivorans strain JA46 16S ribosomal RNA gene, partial sequence		MT269540	1062	0	1	0	1	0
07-048	fwd	cotton seed presscake	Bacillaceae	Bacillus	Bacillus amyloliquefaciens strain FI429 16S ribosomal RNA gene, partial sequence		MT081478	1145	1	1	0	0	0
07-049	fwd	cotton seed presscake	Bacillaceae	Bacillus	Bacillus subtilis strain BSC16a 16S ribosomal RNA gene, partial sequence		MN511806	820	1	1	0	0	0
07-050	fwd	cotton seed presscake	Bacillaceae	Bacillus	Bacillus subtilis strain BSEG02 16S ribosomal RNA gene, partial sequence		MT110640	1129	1	1	0	0	0
07-051	fwd	cotton seed presscake	Bacillaceae	Bacillus	Bacillus amyloliquefaciens strain DB2 16S ribosomal RNA gene, partial sequence		MZ664342	1131	1	1	0	0	0
07-052	fwd	cotton seed presscake	Bacillaceae	Bacillus	Bacillus subtilis strain BSC16a 16S ribosomal RNA gene, partial sequence		MN511806	1129	1	1	0	0	0
07-053	fwd	cotton seed presscake	Bacillaceae	Bacillus	Bacillus subtilis strain BSC16a 16S ribosomal RNA gene, partial sequence		MN511806	1170	1	1	0	0	0
07-054	fwd	cotton seed presscake	Bacillaceae	Bacillus	Bacillus cereus strain MS54 16S ribosomal RNA gene, partial sequence		MT214299	1068	0	0	0	0	0
07-055	fwd	cotton seed presscake	Bacillaceae	Bacillus	Bacillus cereus strain AT.ISM.13 16S ribosomal RNA gene, partial sequence		MF193490	1176	0	0	0	0	0
07-056	fwd	cotton seed presscake	Planococcaceae	Lysinibacillus	Lysinibacillus fusiformis strain Z24 16S ribosomal RNA gene, partial sequence		MH921655	1107	0	0	0	0	0
07-057	fwd	cotton seed presscake	Enterobacteriaceae	Klebsiella	Klebsiella pneumoniae strain CULSSDVK_20202 16S ribosomal RNA gene, partial sequence		MT037172	1050	0	1	0	1	0
07-058	fwd	cotton seed presscake	Alcaligenaceae	Bordetella	Bordetella bronchiseptica strain A5 16S ribosomal RNA gene, partial sequence		MT040725	1113	0	0	0	0	0
07-059	fwd	cotton seed presscake	Alcaligenaceae	Bordetella	Bordetella bronchiseptica strain A5 16S ribosomal RNA gene, partial sequence		MT040725	1129	0	0	0	0	0
07-060	fwd	cotton seed presscake	Devosiaceae	Devosia	Devosia elaeis strain S37 16S ribosomal RNA, partial sequence		NR_156850	1104	0	1	0	1	0
07-061	fwd	cotton seed presscake	Enterobacteriaceae	Citrobacter	Citrobacter freundii strain NA-3 16S ribosomal RNA gene, partial sequence		MN882629	1107	0	0	0	1	0
07-062	fwd	cotton seed presscake	Enterobacteriaceae	Citrobacter	Citrobacter amalonaticus strain SA01 16S ribosomal RNA gene, partial sequence		GU185859	1077	0	1	0	1	0
07-063	fwd	cotton seed presscake	Lachnospiraceae	Lacrimispora	Lacrimispora sphenoides	[Desulfotomaculum] guttoideum strain DSM 4024 16S ribosomal RNA, partial sequence	NR_026409	1009	0	0	0	1	0
07-064	fwd	cotton seed presscake	Paenibacillaceae	Paenibacillus	Paenibacillus fonticola strain KLBMP 4817 16S ribosomal RNA gene, partial sequence		JN638424	1118	1	1	0	1	0
07-065	fwd	cotton seed presscake	Peptostreptococcaceae	Clostridioides	Clostridioides mangenotii strain G10-CCK1R4-PYG-100 16S ribosomal RNA gene, partial sequence		KR364752	1127	1	0	0	0	0
07-066	fwd	cotton seed presscake	Paenibacillaceae	Paenibacillus	Paenibacillus lentus strain DSM 25539 chromosome, complete genome		NZ_CP034248	1087	0	1	0	1	0
07-067	fwd	cotton seed presscake	Bacillaceae	Bacillus	Bacillus cereus strain AP C1 16S ribosomal RNA gene, partial sequence		MK934568	1153	0	0	0	0	0
07-068	fwd	cotton seed presscake	Paenibacillaceae	Paenibacillus	Paenibacillus vini strain BTK08 16S ribosomal RNA gene, partial sequence		KX815993	1137	1	1	0	1	0
07-069	fwd	cotton seed presscake	Lachnospiraceae	Lacrimispora	Lacrimispora sphenoides	[Desulfotomaculum] guttoideum strain DSM 4024 16S ribosomal RNA, partial sequence	NR_026409	1060	0	0	0	1	0
07-070	fwd	cotton seed presscake	Beijerinckiaceae	Bosea	Bosea thiooxidans strain BI-42 16S ribosomal RNA, partial sequence		NR_114668	1074	0	0	0	1	0
07-071	fwd	cotton seed presscake	Devosiaceae	Devosia	Devosia elaeis strain S37 16S ribosomal RNA, partial sequence		NR_156850	694	0	1	0	1	0
07-072	fwd	cotton seed presscake	Lachnospiraceae	Lacrimispora	Lacrimispora sphenoides	[Desulfotomaculum] guttoideum strain DSM 4024 16S ribosomal RNA, partial sequence	NR_026409	1010	0	0	0	1	0
07-073	fwd	cotton seed presscake	Alcaligenaceae	Bordetella	Bordetella bronchiseptica strain A5 16S ribosomal RNA gene, partial sequence		MT040725	1089	0	0	0	0	0
07-074	fwd	cotton seed presscake	Enterobacteriaceae	Citrobacter	Citrobacter amalonaticus strain SA01 16S ribosomal RNA gene, partial sequence		GU185859	1090	0	1	0	1	0
07-075	fwd	cotton seed presscake	Devosiaceae	Devosia	Devosia elaeis strain S37 16S ribosomal RNA, partial sequence		NR_156850	1046	0	1	0	1	0
07-076	fwd	cotton seed presscake	Enterobacteriaceae	Klebsiella	Klebsiella pneumoniae strain DSM 30104 16S ribosomal RNA gene, partial sequence		NR_036794	1018	0	1	0	1	0
07-077	fwd	cotton seed presscake	Peptostreptococcaceae	Clostridioides	Clostridioides mangenotii strain G10-CCK1R4-PYG-100 16S ribosomal RNA gene, partial sequence		KR364752	1047	1	0	0	0	0
07-078	fwd	cotton seed presscake	Enterobacteriaceae	Klebsiella	Klebsiella pneumoniae strain DSM 30104 16S ribosomal RNA gene, partial sequence		NR_036794	1071	0	1	0	1	0
07-079	fwd	cotton seed presscake	Devosiaceae	Devosia	Devosia elaeis strain S37 16S ribosomal RNA, partial sequence		NR_156850	1055	0	1	0	1	0
07-080	fwd	cotton seed presscake	Microbacteriaceae	Leucobacter	Leucobacter aridicollis gene for 16S ribosomal RNA, partial sequence, strain: Se1-1-22		AB639117	1071	0	0	0	1	0
07-081	fwd	cotton seed presscake	Enterobacteriaceae	Klebsiella	Klebsiella michiganensis strain XM5 16S ribosomal RNA gene, partial sequence		MT023382	1043	0	1	0	1	0
07-082	fwd	cotton seed presscake	Sphingobacteriaceae	Parapedobacter	Parapedobacter indicus strain RK1 16S ribosomal RNA gene, partial sequence		KJ101506	1158	0	0	0	1	0
07-083	fwd	cotton seed presscake	Enterobacteriaceae	Klebsiella	Klebsiella oxytoca strain CAV1099, complete genome		CP011597	1093	0	1	0	1	0
07-084	fwd	cotton seed presscake	Enterobacteriaceae	Klebsiella	Klebsiella oxytoca strain CAV1099, complete genome		CP011597	1095	0	1	0	1	0
07-085	fwd	cotton seed presscake	Enterobacteriaceae	Citrobacter	Citrobacter amalonaticus strain FDAARGOS_165 chromosome, complete genome		NZ_CP014070	1039	0	1	0	1	0
07-086	fwd	cotton seed presscake	Enterobacteriaceae	Klebsiella	Klebsiella oxytoca strain CAV1099, complete genome		CP011597	1084	0	1	0	1	0
07-087	fwd	cotton seed presscake	Morganellaceae	Morganella	Morganella morganii strain 2114 16S ribosomal RNA gene, partial sequence		JF947361	1142	0	0	0	0	0
07-088	fwd	cotton seed presscake	Enterobacteriaceae	Klebsiella	Klebsiella oxytoca strain CAV1099, complete genome		CP011597	1098	0	1	0	1	0
07-089	fwd	cotton seed presscake	Morganellaceae	Providencia	Providencia rettgeri strain ALK421 16S ribosomal RNA gene, partial sequence		KC456551	1112	0	0	0	0	0
07-090	fwd	cotton seed presscake	Enterobacteriaceae	Klebsiella	Klebsiella oxytoca strain CAV1015, complete genome		NZ_CP017928	1096	0	1	0	1	0
07-091	fwd	cotton seed presscake	Morganellaceae	Morganella	Morganella morganii strain 2114 16S ribosomal RNA gene, partial sequence		JF947361	1156	0	0	0	0	0
07-092	fwd	cotton seed presscake	Enterobacteriaceae	Citrobacter	Citrobacter freundii CFNIH1, complete genome		CP007557	1093	0	0	0	1	0
07-093	fwd	cotton seed presscake	Enterobacteriaceae	Klebsiella	Klebsiella oxytoca strain CAV1099, complete genome		CP011597	1124	0	1	0	1	0
07-094	fwd	cotton seed presscake	Alcaligenaceae	Alcaligenes	Alcaligenes faecalis strain MUB14 chromosome, complete genome		NZ_CP048039	1073	0	0	0	0	0
07-095	fwd	cotton seed presscake	Alcaligenaceae	Alcaligenes	Alcaligenes faecalis strain VBE30 16S ribosomal RNA gene, partial sequence		MG027657	1119	0	0	0	0	0
07-096	fwd	cotton seed presscake	Enterobacteriaceae	Citrobacter	Citrobacter freundii CFNIH1, complete genome		CP007557	1136	0	0	0	1	0
07-097	fwd	cotton seed presscake	Alcaligenaceae	Alcaligenes	Alcaligenes faecalis strain MUB14 chromosome, complete genome		NZ_CP048039	1069	0	0	0	0	0
07-098	fwd	cotton seed presscake	Alcaligenaceae	Alcaligenes	Alcaligenes faecalis strain MUB14 chromosome, complete genome		NZ_CP048039	1055	0	0	0	0	0
07-099	fwd	cotton seed presscake	Enterobacteriaceae	Klebsiella	Klebsiella oxytoca strain CAV1099, complete genome		CP011597	1117	0	1	0	1	0
07-100	fwd	cotton seed presscake	Enterobacteriaceae	Citrobacter	Citrobacter amalonaticus strain FDAARGOS_165 chromosome, complete genome		NZ_CP014070	1153	0	1	0	1	0
07-101_07-125	fwd	cotton seed presscake	Rhizobiaceae	Aquamicrobium	Aquamicrobium terrae strain 111 16S ribosomal RNA gene, partial sequence		MK542830	1113	1	1	0	0	0
07-102	fwd	cotton seed presscake	Alcaligenaceae	Alcaligenes	Alcaligenes faecalis strain MUB14 chromosome, complete genome		NZ_CP048039	1070	0	0	0	0	0
07-103	fwd	cotton seed presscake	Morganellaceae	Morganella	Morganella morganii strain N18-00103 chromosome, complete genome		NZ_CP048275	1121	0	0	0	0	0
07-104	fwd	cotton seed presscake	Alcaligenaceae	Alcaligenes	Alcaligenes faecalis strain MUB14 chromosome, complete genome		NZ_CP048039	1054	0	0	0	0	0
07-105	fwd	cotton seed presscake	Alcaligenaceae	Alcaligenes	Alcaligenes faecalis strain MUB14 chromosome, complete genome		NZ_CP048039	1039	0	0	0	0	0
07-106	fwd	cotton seed presscake	Enterobacteriaceae	Citrobacter	Citrobacter amalonaticus strain FDAARGOS_165 chromosome, complete genome		NZ_CP014070	921	0	1	0	1	0
07-107	fwd	cotton seed presscake	Alcaligenaceae	Alcaligenes	Alcaligenes faecalis strain MUB14 chromosome, complete genome		NZ_CP048039	1127	0	0	0	0	0
07-108	fwd	cotton seed presscake	Alcaligenaceae	Alcaligenes	Alcaligenes faecalis strain CD-232 16S ribosomal RNA gene, partial sequence		JQ724535	1135	0	0	0	0	0
07-109	fwd	cotton seed presscake	Enterobacteriaceae	Klebsiella	Klebsiella oxytoca strain CAV1099, complete genome		CP011597	1122	0	1	0	1	0
07-110	fwd	cotton seed presscake	Enterobacteriaceae	Citrobacter	Citrobacter amalonaticus strain FDAARGOS_165 chromosome, complete genome		NZ_CP014070	1123	0	1	0	1	0
07-111	fwd	cotton seed presscake	Enterobacteriaceae	Klebsiella	Klebsiella oxytoca strain CAV1099, complete genome		CP011597	1119	0	1	0	1	0
07-112	fwd	cotton seed presscake	Alcaligenaceae	Alcaligenes	Alcaligenes faecalis strain MUB14 chromosome, complete genome		NZ_CP048039	1109	0	0	0	0	0
07-113	fwd	cotton seed presscake	Alcaligenaceae	Alcaligenes	Alcaligenes faecalis strain NBRC 13111 16S ribosomal RNA gene, partial sequence		OM302006	1141	0	0	0	0	0
07-114	fwd	cotton seed presscake	Morganellaceae	Morganella	Morganella morganii strain N18-00103 chromosome, complete genome		NZ_CP048275	1157	0	0	0	0	0
07-115	fwd	cotton seed presscake	Alcaligenaceae	Alcaligenes	Alcaligenes faecalis strain MUB14 chromosome, complete genome		NZ_CP048039	1074	0	0	0	0	0
07-116	fwd	cotton seed presscake	Enterobacteriaceae	Citrobacter	Citrobacter amalonaticus strain FDAARGOS_165 chromosome, complete genome		NZ_CP014070	1058	0	1	0	1	0
07-117	fwd	cotton seed presscake	Alcaligenaceae	Alcaligenes	Alcaligenes faecalis strain MUB14 chromosome, complete genome		NZ_CP048039	1062	0	0	0	0	0
07-118	fwd	cotton seed presscake	Morganellaceae	Providencia	Providencia rettgeri strain NCTC 11801 16S ribosomal RNA gene, partial sequence		DQ885263	1130	0	0	0	0	0
07-119	fwd	cotton seed presscake	Alcaligenaceae	Alcaligenes	Alcaligenes faecalis strain MUB14 chromosome, complete genome		NZ_CP048039	1107	0	0	0	0	0
07-120	fwd	cotton seed presscake	Alcaligenaceae	Alcaligenes	Alcaligenes faecalis strain MUB14 chromosome, complete genome		NZ_CP048039	1069	0	0	0	0	0
07-122	fwd	cotton seed presscake	Enterobacteriaceae	Klebsiella	Klebsiella oxytoca strain CAV1099, complete genome		CP011597	1111	0	1	0	1	0
07-123	fwd	cotton seed presscake	Enterococcaceae	Enterococcus	Enterococcus casseliflavus strain EC291 chromosome, complete genome		NZ_CP046123	1045	0	0	0	1	0
07-124	fwd	cotton seed presscake	Alcaligenaceae	Alcaligenes	Alcaligenes faecalis strain MUB14 chromosome, complete genome		NZ_CP048039	1073	0	0	0	0	0
07-126	fwd	cotton seed presscake	Enterobacteriaceae	Citrobacter	Citrobacter amalonaticus strain FDAARGOS_165 chromosome, complete genome		NZ_CP014070	1015	0	1	0	1	0
07-127	fwd	cotton seed presscake	Enterobacteriaceae	Klebsiella	Klebsiella oxytoca strain CAV1099, complete genome		CP011597	1107	0	1	0	1	0
07-128	fwd	cotton seed presscake	Alcaligenaceae	Alcaligenes	Alcaligenes faecalis strain NBRC 13111 16S ribosomal RNA gene, partial sequence		OM302006	1139	0	0	0	0	0
07-129	fwd	cotton seed presscake	Alcaligenaceae	Paenalcaligenes	Paenalcaligenes hominis strain CCM 7698 16S ribosomal RNA gene, partial sequence		MT760169	1083	0	0	0	0	0
07-130	fwd	cotton seed presscake	Morganellaceae	Morganella	Morganella morganii strain 2114 16S ribosomal RNA gene, partial sequence		JF947361	954	0	0	0	0	0
10-001	fwd	potato pulp	Enterobacteriaceae	Citrobacter	Citrobacter amalonaticus strain CECT 863 16S ribosomal RNA gene, partial sequence		NR_104823	1086	0	1	0	1	0
10-002	fwd	potato pulp	Enterobacteriaceae	Citrobacter	Citrobacter amalonaticus strain CECT 863 16S ribosomal RNA gene, partial sequence		NR_104823	1077	0	1	0	1	0
10-003	fwd	potato pulp	Rhizobiaceae	Pseudochrobactrum	Pseudochrobactrum kiredjianiae strain CCUG 49584 16S ribosomal RNA gene, partial sequence		NR_042519	990	0	0	0	0	0
10-004	fwd	potato pulp	Corynebacteriaceae	Corynebacterium	Corynebacterium glutamicum strain ATCC 13032 16S ribosomal RNA gene, complete sequence		NC_003450	1067	0	0	0	0	0
10-005	fwd	potato pulp	Morganellaceae	Morganella	Morganella morganii subsp. morganii KT 16S ribosomal RNA, complete sequence		NC_020418	1135	0	0	0	0	0
10-006	fwd	potato pulp	Morganellaceae	Morganella	Morganella morganii strain LMG 7874 16S ribosomal RNA gene, partial sequence		DQ358131	627	0	0	0	0	0
10-007	fwd	potato pulp	Enterobacteriaceae	Klebsiella	Klebsiella oxytoca strain ATCC 13182 16S ribosomal RNA, partial sequence		NR_041749	1166	0	1	0	1	0
10-008	fwd	potato pulp	Morganellaceae	Morganella	Morganella morganii subsp. morganii KT 16S ribosomal RNA, complete sequence		NC_020418	973	0	0	0	0	0
10-009	fwd	potato pulp	Morganellaceae	Providencia	Providencia rettgeri strain DSM 4542 16S ribosomal RNA gene, complete sequence		NR_042413	1031	0	0	0	0	0
10-010	fwd	potato pulp	Rhizobiaceae	Pseudochrobactrum	Pseudochrobactrum kiredjianiae strain CCUG 49584 16S ribosomal RNA gene, partial sequence		NR_042519	1060	0	0	0	0	0
10-018	fwd	potato pulp	Morganellaceae	Morganella	Morganella morganii strain M5 16S ribosomal RNA gene, partial sequence		JN596112	1135	0	0	0	0	0
10-019	fwd	potato pulp	Morganellaceae	Providencia	Providencia rettgeri strain DSM 4542 16S ribosomal RNA gene, complete sequence		NR_042413	1037	0	0	0	0	0
10-020	fwd	potato pulp	Morganellaceae	Providencia	Providencia rettgeri strain 9930 16S ribosomal RNA gene, partial sequence		OK090490	950	0	0	0	0	0
10-021	fwd	potato pulp	Morganellaceae	Morganella	Morganella morganii subsp. morganii KT 16S ribosomal RNA, complete sequence		NC_020418	700	0	0	0	0	0
10-022	fwd	potato pulp	Jonesiaceae	Populibacterium	Populibacterium corticicola strain 2D-4 16S ribosomal RNA, partial sequence		NR_151956	1118	1	0	0	1	0
10-023	fwd	potato pulp	Corynebacteriaceae	Corynebacterium	Corynebacterium glutamicum strain ATCC 13032 16S ribosomal RNA gene, complete sequence		NC_003450	750	0	0	0	1	0
10-024	fwd	potato pulp	Morganellaceae	Morganella	Morganella morganii subsp. morganii KT 16S ribosomal RNA, complete sequence		NC_020418	958	0	0	0	0	0
10-025	fwd	potato pulp	Morganellaceae	Morganella	Morganella morganii subsp. morganii KT 16S ribosomal RNA, complete sequence		NC_020418	1128	0	0	0	0	0
10-026	fwd	potato pulp	Enterobacteriaceae	Klebsiella	Klebsiella oxytoca strain ATCC 13182 16S ribosomal RNA gene, partial sequence		NR_041749	965	0	1	0	1	0
10-027	fwd	potato pulp	Enterobacteriaceae	Klebsiella	Klebsiella oxytoca strain JCM 1665 16S ribosomal RNA gene, partial sequence		MN590525	916	0	1	0	1	0
10-028	fwd	potato pulp	Morganellaceae	Morganella	Morganella morganii subsp. morganii KT 16S ribosomal RNA, complete sequence		NC_020418	1017	0	0	0	0	0
10-029	fwd	potato pulp	Enterobacteriaceae	Citrobacter	Citrobacter amalonaticus strain CECT 863 16S ribosomal RNA gene, partial sequence		NR_104823	942	0	1	0	1	0
10-030	fwd	potato pulp	Morganellaceae	Morganella	Morganella morganii subsp. morganii KT 16S ribosomal RNA, complete sequence		NC_020418	1050	0	0	0	0	0
10-031	fwd	potato pulp	Enterobacteriaceae	Citrobacter	Citrobacter amalonaticus strain CECT 863 16S ribosomal RNA gene, partial sequence		NR_104823	896	0	1	0	1	0
10-032	fwd	potato pulp	Enterobacteriaceae	Klebsiella	Klebsiella oxytoca strain JCM 1665 16S ribosomal RNA gene, partial sequence		MN590525	777	0	1	0	1	0
10-033	fwd	potato pulp	Bacillaceae	Bacillus	Bacillus cereus ATCC 14579 16S ribosomal RNA (rrnA) gene, complete sequence		NR_074540	906	1	0	0	0	0
10-034	fwd	potato pulp	Bacillaceae	Bacillus	Bacillus cereus ATCC 14579 16S ribosomal RNA (rrnA) gene, complete sequence		NR_074540	1032	1	0	0	0	0
10-035	fwd	potato pulp	Bacillaceae	Bacillus	Bacillus cereus ATCC 14579 16S ribosomal RNA (rrnA) gene, complete sequence		NR_074540	1121	1	0	0	0	0
10-036	fwd	potato pulp	Bacillaceae	Bacillus	Bacillus cereus strain XCY35 16S ribosomal RNA gene, partial sequence		OP035637	1081	1	0	0	0	0
10-037	fwd	potato pulp	Flavobacteriaceae	Myroides	Myroides ceti strain BSF7-Isolate 2 16S ribosomal RNA gene, partial sequence		MZ621125	1150	0	0	0	0	0
10-038	fwd	potato pulp	Microbacteriaceae	Microbacterium	Microbacterium amylolyticum strain X5 16S ribosomal RNA gene, partial sequence		KJ151779	1138	0	0	0	1	0
10-039	fwd	potato pulp	Flavobacteriaceae	Myroides	Myroides ceti strain 454-2 16S ribosomal RNA, partial sequence		NR_042540	1138	0	0	0	0	0
10-040	fwd	potato pulp	Bacillaceae	Bacillus	Bacillus aryabhattai strain B8W22 16S ribosomal RNA gene, partial sequence		EF114313	1113	0	1	0	0	0
10-041	fwd	potato pulp	Morganellaceae	Morganella	Morganella morganii subsp. morganii KT 16S ribosomal RNA, complete sequence		NC_020418	1136	0	0	0	0	0
10-042	fwd	potato pulp	Sphingobacteriaceae	Sphingobacterium	Sphingobacterium lactis strain WCC 4512 16S ribosomal RNA gene, partial sequence		NR_108488	841	0	0	0	1	0
10-043	fwd	potato pulp	Bacillaceae	Bacillus	Bacillus cereus ATCC 14579 16S ribosomal RNA (rrnA) gene, complete sequence		NR_074540	967	1	1	0	1	0
10-044	fwd	potato pulp	Bacillaceae	Priestia	Priestia megaterium strain NA10.2 16S ribosomal RNA gene, partial sequence		MZ404904	1163	0	1	0	0	0
10-045	fwd	potato pulp	Bacillaceae	Bacillus	Bacillus cereus strain SPB-10 16S ribosomal RNA gene, partial sequence		OP548103	1135	1	0	0	0	0
10-046	fwd	potato pulp	Bacillaceae	Bacillus	Bacillus safensis strain NBRC 100820 16S ribosomal RNA gene, partial sequence		ON878131	1188	1	1	0	1	0
10-047	fwd	potato pulp	Morganellaceae	Morganella	Morganella morganii subsp. morganii KT 16S ribosomal RNA, complete sequence		NC_020418	1096	0	0	0	0	0
10-048	fwd	potato pulp	Bacillaceae	Bacillus	Bacillus cereus ATCC 14579 16S ribosomal RNA (rrnA) gene, complete sequence		NR_074540	1165	1	0	0	0	0
10-049	fwd	potato pulp	Lachnospiraceae	Lacrimispora	Lacrimispora saccharolytica strain FDAARGOS_1340 chromosome		CP070235	1135	0	0	0	1	0
10-050	fwd	potato pulp	Bacillaceae	Bacillus	Bacillus toyonensis strain BCT-7112 16S ribosomal RNA gene, complete sequence		NR_121761	1135	1	1	0	1	0
10-051	fwd	potato pulp	Lachnospiraceae	Lacrimispora	Lacrimispora saccharolytica	[Clostridium] saccharolyticum strain WM1 16S ribosomal RNA gene, complete sequence	NR_026494	1087	0	0	0	1	0
10-052	fwd	potato pulp	Microbacteriaceae	Microbacterium	Microbacterium profundi strain Shh49 16S ribosomal RNA gene, partial sequence		NR_044321	1146	0	0	0	1	0
10-053	fwd	potato pulp	Flavobacteriaceae	Flavobacterium	Flavobacterium ceti strain 454-2 16S ribosomal RNA gene, complete sequence		AM292800	1143	0	0	0	0	0
10-054	fwd	potato pulp	Morganellaceae	Morganella	Morganella morganii subsp. morganii KT 16S ribosomal RNA, complete sequence		NC_020418	1148	0	0	0	0	0
10-055	fwd	potato pulp	Flavobacteriaceae	Flavobacterium	Flavobacterium ceti strain 454-2 16S ribosomal RNA gene, complete sequence		AM292800	1141	0	0	0	0	0
10-056	fwd	potato pulp	Sphingobacteriaceae	Olivibacter	Olivibacter jilunii strain 14-2A 16S ribosomal RNA gene, partial sequence		NR_109321	1170	0	0	0	1	0
10-057	fwd	potato pulp	Enterococcaceae	Enterococcus	Enterococcus pallens strain ATCC BAA-351 16S ribosomal RNA gene, partial sequence		NR_043794	1183	0	0	0	1	0
10-058	fwd	potato pulp	Rhizobiaceae	Aquamicrobium	Aquamicrobium lusatiense strain S1 16S ribosomal RNA gene, partial sequence		NR_025312	1133	0	1	0	0	0
10-059	fwd	potato pulp	Morganellaceae	Morganella	Morganella morganii subsp. morganii KT 16S ribosomal RNA, complete sequence		NC_020418	1158	0	0	0	0	0
10-060	fwd	potato pulp	Morganellaceae	Morganella	Morganella morganii subsp. morganii KT 16S ribosomal RNA, complete sequence		NC_020418	1157	0	0	0	0	0
10-061	fwd	potato pulp	Morganellaceae	Morganella	Morganella morganii subsp. morganii KT 16S ribosomal RNA, complete sequence		NC_020418	1165	0	0	0	0	0
10-062	fwd	potato pulp	Devosiaceae	Devosia	Devosia albogilva strain IPL15 16S ribosomal RNA gene, partial sequence		NR_044212	1113	0	0	0	1	0
10-063	fwd	potato pulp	Microbacteriaceae	Microbacterium	Microbacterium profundi strain Shh49 16S ribosomal RNA gene, partial sequence		NR_044321	1137	0	0	0	1	0
10-064	fwd	potato pulp	Morganellaceae	Morganella	Morganella morganii subsp. morganii KT 16S ribosomal RNA, complete sequence		NC_020418	1125	0	0	0	0	0
10-065	fwd	potato pulp	Morganellaceae	Morganella	Morganella morganii subsp. morganii KT 16S ribosomal RNA, complete sequence		NC_020418	1159	0	0	0	0	0
10-066	fwd	potato pulp	Enterococcaceae	Enterococcus	Enterococcus canis strain NBRC 100695 16S ribosomal RNA gene, partial sequence		AB681226	1076	0	0	0	1	0
10-067	fwd	potato pulp	Enterobacteriaceae	Citrobacter	Citrobacter farmeri strain CDC 2991-81 16S ribosomal RNA gene, partial sequence		NR_024861	1144	0	1	0	1	0
10-068	fwd	potato pulp	Microbacteriaceae	Microbacterium	Microbacterium profundi strain Shh49 16S ribosomal RNA gene, partial sequence		NR_044321	1130	0	0	0	1	0
10-069	fwd	potato pulp	Enterobacteriaceae	Citrobacter	Citrobacter amalonaticus strain CECT 863 16S ribosomal RNA gene, partial sequence		NR_104823	1132	0	1	0	1	0
10-070	fwd	potato pulp	Sphingobacteriaceae	Sphingobacterium	Sphingobacterium arenae strain H-12 16S ribosomal RNA gene, partial sequence		NR_125654	1007	0	0	0	1	0
10-071	fwd	potato pulp	Sphingobacteriaceae	Sphingobacterium	Sphingobacterium mizutaii strain DSM 11724 16S ribosomal RNA gene, partial sequence		NR_042134	813	0	0	0	1	0
10-072	fwd	potato pulp	Jonesiaceae	Timonella	Timonella senegalensis strain JC301 16S ribosomal RNA gene, partial sequence		NR_125603	1114	0	0	0	1	0
10-073	fwd	potato pulp	Enterobacteriaceae	Enterobacter	Enterobacter sp, 638 strain 638 16S ribosomal RNA, complete sequence		NR_074777	1040	0	1	0	1	0
10-074	fwd	potato pulp	Enterobacteriaceae	Raoultella	Raoultella terrigena strain 84 16S ribosomal RNA gene, partial sequence		NR_037085	1119	0	1	0	1	0
10-075	fwd	potato pulp	Enterobacteriaceae	Citrobacter	Citrobacter amalonaticus strain LMG 7873 16S ribosomal RNA gene, partial sequence		NR_118106	1101	0	1	0	1	0
10-076	fwd	potato pulp	Enterobacteriaceae	Citrobacter	Citrobacter amalonaticus strain CECT 863 16S ribosomal RNA gene, partial sequence		NR_104823	1099	0	1	0	1	0
10-077	fwd	potato pulp	Enterobacteriaceae	Citrobacter	Citrobacter amalonaticus strain CECT 863 16S ribosomal RNA gene, partial sequence		NR_104823	1131	0	1	0	1	0
10-078	fwd	potato pulp	Enterobacteriaceae	Klebsiella	Klebsiella oxytoca strain ATCC 13182 16S ribosomal RNA gene, partial sequence		NR_041749	1143	0	1	0	1	0
10-079	fwd	potato pulp	Enterobacteriaceae	Citrobacter	Citrobacter amalonaticus strain CECT 863 16S ribosomal RNA gene, partial sequence		NR_104823	1131	0	1	0	1	0
10-080	fwd	potato pulp	Rhodobacteraceae	Paracoccus	Paracoccus marinus strain NBRC 100637 16S ribosomal RNA gene, partial sequence		NR_113921	1122	0	0	0	0	0
10-081	fwd	potato pulp	Rhodobacteraceae	Paracoccus	Paracoccus yeei strain G1212 16S ribosomal RNA gene, partial sequence		NR_029038	1165	0	0	0	0	0
10-082	fwd	potato pulp	Microbacteriaceae	Microbacterium	Microbacterium ginsengiterrae strain DCY37 16S ribosomal RNA gene, partial sequence		NR_116483	1139	0	0	0	1	0
10-083	fwd	potato pulp	Sphingobacteriaceae	Sphingobacterium	Sphingobacterium lactis strain WCC 4512 16S ribosomal RNA gene, partial sequence		NR_108488	1151	0	0	0	1	0
10-084	fwd	potato pulp	Enterobacteriaceae	Citrobacter	Citrobacter amalonaticus strain CECT 863 16S ribosomal RNA gene, partial sequence		NR_104823	1123	0	1	0	1	0
10-085	fwd	potato pulp	Enterobacteriaceae	Citrobacter	Citrobacter amalonaticus strain CECT 863 16S ribosomal RNA gene, partial sequence		NR_104823	1133	0	1	0	1	0
10-086	fwd	potato pulp	Caulobacteraceae	Brevundimonas	Brevundimonas olei strain MJ15 16S ribosomal RNA gene, partial sequence		NR_117268	1171	0	1	0	1	0
10-087	fwd	potato pulp	Sphingobacteriaceae	Sphingobacterium	Sphingobacterium nematocida strain M-SX103 16S ribosomal RNA gene, partial sequence		NR_122101	1165	0	0	0	1	0
10-088	fwd	potato pulp	Sphingobacteriaceae	Sphingobacterium	Sphingobacterium mizutaii strain DSM 11724 16S ribosomal RNA gene, partial sequence		NR_042134	1119	0	0	0	1	0
10-089	fwd	potato pulp	Caulobacteraceae	Brevundimonas	Brevundimonas olei strain MJ15 16S ribosomal RNA gene, partial sequence		NR_117268	1170	0	1	0	1	0
10-090	fwd	potato pulp	Caulobacteraceae	Brevundimonas	Brevundimonas olei strain MJ15 16S ribosomal RNA gene, partial sequence		NR_117268	1170	0	1	0	1	0
10-091	fwd	potato pulp	Caulobacteraceae	Brevundimonas	Brevundimonas olei strain MJ15 16S ribosomal RNA gene, partial sequence		NR_117268	1166	0	1	0	1	0
10-092	fwd	potato pulp	Enterobacteriaceae	Klebsiella	Klebsiella oxytoca strain ATCC 13182 16S ribosomal RNA gene, partial sequence		NR_041749	1143	0	1	0	1	0
10-093	fwd	potato pulp	Caulobacteraceae	Brevundimonas	Brevundimonas olei strain MJ15 16S ribosomal RNA gene, partial sequence		NR_117268	1155	0	1	0	1	0
10-094	fwd	potato pulp	Enterococcaceae	Enterococcus	Enterococcus casseliflavus EC20 strain EC20 16S ribosomal RNA, complete sequence		NR_102793	1185	0	0	0	1	0
10-095	fwd	potato pulp	Enterobacteriaceae	Lelliottia	Lelliottia amnigena strain JCM1237 16S ribosomal RNA gene, partial sequence		NR_024642	1159	0	1	0	1	0
10-096	fwd	potato pulp	Rhizobiaceae	Aquamicrobium	Aquamicrobium lusatiense strain S1 16S ribosomal RNA gene, partial sequence		NR_025312	1149	0	1	0	0	0
10-097	fwd	potato pulp	Caulobacteraceae	Brevundimonas	Brevundimonas olei strain MJ15 16S ribosomal RNA gene, partial sequence		NR_117268	1168	0	1	0	1	0
10-098	fwd	potato pulp	Enterobacteriaceae	Citrobacter	Citrobacter amalonaticus strain CECT 863 16S ribosomal RNA gene, partial sequence		NR_104823	1088	0	1	0	1	0
10-099	fwd	potato pulp	Microbacteriaceae	Microbacterium	Microbacterium profundi strain Shh49 16S ribosomal RNA gene, partial sequence		NR_044321	1095	0	0	0	1	0
10-100	fwd	potato pulp	Rhizobiaceae	Aureimonas	Aureimonas altamirensis strain S21B 16S ribosomal RNA gene, partial sequence		NR_043764	945	1	1	0	0	0
10-101	fwd	potato pulp	Sphingobacteriaceae	Sphingobacterium	Sphingobacterium mizutaii strain DSM 11724 16S ribosomal RNA gene, partial sequence		NR_042134	1138	1	0	0	1	0
10-102	fwd	potato pulp	Alcaligenaceae	Achromobacter	Achromobacter denitrificans strain CCUG 407 16S ribosomal RNA gene, partial sequence		NR_118398	1155	0	0	0	0	0
10-103	fwd	potato pulp	Sphingobacteriaceae	Sphingobacterium	Sphingobacterium arenae strain H-12 16S ribosomal RNA gene, partial sequence		NR_125654	1070	0	0	0	1	0
10-104	fwd	potato pulp	Enterobacteriaceae	Klebsiella	Klebsiella oxytoca strain ATCC 13182 16S ribosomal RNA gene, partial sequence		NR_041749	1137	0	1	0	1	0
10-105	rev	potato pulp	Sphingobacteriaceae	Sphingobacterium	Sphingobacterium arenae strain H-12 16S ribosomal RNA gene, partial sequence		NR_125654	1126	0	0	0	1	0
10-106	fwd	potato pulp	Enterobacteriaceae	Klebsiella	Klebsiella oxytoca strain ATCC 13182 16S ribosomal RNA gene, partial sequence		NR_041749	1144	0	1	0	1	0
10-107	fwd	potato pulp	Sphingobacteriaceae	Sphingobacterium	Sphingobacterium mizutaii strain DSM 11724 16S ribosomal RNA gene, partial sequence		NR_042134	1139	0	0	0	1	0
10-108	fwd	potato pulp	Sphingobacteriaceae	Sphingobacterium	Sphingobacterium arenae strain H-12 16S ribosomal RNA gene, partial sequence		NR_125654	1070	0	0	0	1	0
10-109	fwd	potato pulp	Sphingobacteriaceae	Sphingobacterium	Sphingobacterium mizutaii strain DSM 11724 16S ribosomal RNA gene, partial sequence		NR_042134	1136	0	0	0	1	0
10-110	fwd	potato pulp	Enterobacteriaceae	Raoultella	Raoultella terrigena strain ATCC 33257 16S ribosomal RNA gene, partial sequence		NR_114503	1137	0	1	0	1	0
10-111	fwd	potato pulp	Sphingobacteriaceae	Sphingobacterium	Sphingobacterium mizutaii strain DSM 11724 16S ribosomal RNA gene, partial sequence		NR_042134	1089	0	0	0	1	0
10-113	fwd	potato pulp	Sphingobacteriaceae	Sphingobacterium	Sphingobacterium arenae strain H-12 16S ribosomal RNA gene, partial sequence		NR_125654	1095	0	0	0	1	0
10-114	fwd	potato pulp	Enterobacteriaceae	Citrobacter	Citrobacter amalonaticus strain CECT 863 16S ribosomal RNA gene, partial sequence		NR_104823	1146	0	1	0	1	0
10-115	fwd	potato pulp	Sphingobacteriaceae	Sphingobacterium	Sphingobacterium nematocida strain M-SX103 16S ribosomal RNA gene, partial sequence		NR_122101	1141	0	0	0	1	0
10-116	fwd	potato pulp	Sphingobacteriaceae	Sphingobacterium	Sphingobacterium arenae strain H-12 16S ribosomal RNA gene, partial sequence		NR_125654	1161	0	0	0	1	0
10-118	fwd	potato pulp	Paenibacillaceae	Fontibacillus	Fontibacillus aquaticus strain GPTSA 19 16S ribosomal RNA gene, partial sequence		NR_115664	1176	0	1	0	1	0
10-119	fwd	potato pulp	Microbacteriaceae	Microbacterium	Microbacterium profundi strain Shh49 16S ribosomal RNA gene, partial sequence		NR_044321	1139	0	0	0	1	0
10-120	fwd	potato pulp	Alcaligenaceae	Achromobacter	Achromobacter denitrificans strain NBRC 15125 16S ribosomal RNA gene, partial sequence		NR_113732	1151	0	0	0	0	0
10-121	fwd	potato pulp	Sphingobacteriaceae	Sphingobacterium	Sphingobacterium arenae strain H-12 16S ribosomal RNA gene, partial sequence		NR_125654	1120	0	0	0	1	0

## Sheet: S2_Family-level
Supplementary Table 2. Detailed result of the gut isolates from BSFL reared on chicken feed (CF), empty fruit bunches (EFB), cottonseed press cake (CPC) and potato pulp (PP) based on in silico (PICRUSt2) and in vitro (Congo Red) analysis at the family-level. The in silico describes the number of isolates that predicted to have genes for endoglucanases, whereas in vitro analysis shows the number o…
Family	Number of isolates	CF				CPC				EFB				PP
		Number of isolates	Relative abundance (%)	In silico	In vitro	Number of isolates	Relative abundance (%)	In silico	In vitro	Number of isolates	Relative abundance (%)	In silico	In vitro	Number of isolates	Relative abundance (%)	In silico	In vitro
Alcaligenaceae	46	14	8.64198	0	0	26	22.2222	0	0	4	4.21053	0	0	2	1.78571	0	0
Bacillaceae	57	4	2.46914	4	2	9	7.69231	6	6	33	34.7368	33	30	11	9.82143	5	9
Brevibacteriaceae	2	2	1.23457	0	0	0	0	0	0	0	0	0	0	0	0	0	0
Clostridiaceae	1	1	0.617284	1	0	0	0	0	0	0	0	0	0	0	0	0	0
Corynebacteriaceae	17	15	9.25926	0	0	0	0	0	0	0	0	0	0	2	1.78571	0	0
Dietziaceae	2	2	1.23457	0	0	0	0	0	0	0	0	0	0	0	0	0	0
Enterobacteriaceae	126	41	25.3086	35	0	37	31.6239	34	0	22	23.1579	22	0	26	23.2143	26	0
Enterococcaceae	13	9	5.55556	0	0	1	0.854701	0	0	0	0	0	0	3	2.67857	0	0
Flavobacteriaceae	16	10	6.17284	0	0	2	1.7094	0	0	0	0	0	0	4	3.57143	0	0
Microbacteriaceae	17	7	4.32099	0	0	2	1.7094	0	0	1	1.05263	0	0	7	6.25	0	0
Micrococcaceae	2	2	1.23457	0	0	0	0	0	0	0	0	0	0	0	0	0	0
Morganellaceae	73	37	22.8395	9	0	14	11.9658	0	0	2	2.10526	0	0	20	17.8571	0	0
Nocardiaceae	2	1	0.617284	0	0	0	0	0	0	1	1.05263	0	0	0	0	0	0
Oscillospiraceae	1	1	0.617284	1	0	0	0	0	0	0	0	0	0	0	0	0	0
Planococcaceae	3	2	1.23457	0	0	1	0.854701	0	0	0	0	0	0	0	0	0	0
Rhizobiaceae	9	1	0.617284	0	0	2	1.7094	1	1	1	1.05263	1	1	5	4.46429	3	1
Sphingobacteriaceae	31	9	5.55556	0	0	4	3.4188	0	0	0	0	0	0	18	16.0714	0	1
Staphylococcaceae	2	2	1.23457	0	0	0	0	0	0	0	0	0	0	0	0	0	0
Vagococcaceae	1	1	0.617284	0	0	0	0	0	0	0	0	0	0	0	0	0	0
Wohlfahrtiimonadaceae	1	1	0.617284	0	0	0	0	0	0	0	0	0	0	0	0	0	0
Beijerinckiaceae	1	0	0	0	0	1	0.854701	0	0	0	0	0	0	0	0	0	0
Caulobacteraceae	9	0	0	0	0	3	2.5641	1	0	0	0	0	0	6	5.35714	6	0
Devosiaceae	7	0	0	0	0	4	3.4188	4	0	2	2.10526	2	0	1	0.892857	0	0
Lachnospiraceae	7	0	0	0	0	5	4.2735	1	0	0	0	0	0	2	1.78571	0	0
Paenibacillaceae	4	0	0	0	0	3	2.5641	3	2	0	0	0	0	1	0.892857	1	0
Peptostreptococcaceae	2	0	0	0	0	2	1.7094	0	2	0	0	0	0	0	0	0	0
Xanthomonadaceae	2	0	0	0	0	1	0.854701	0	0	1	1.05263	0	0	0	0	0	0
Cellulomonadaceae	4	0	0	0	0	0	0	0	0	4	4.21053	4	0	0	0	0	0
Pseudomonadaceae	20	0	0	0	0	0	0	0	0	20	21.0526	2	0	0	0	0	0
Rhodobacteraceae	6	0	0	0	0	0	0	0	0	4	4.21053	0	0	2	1.78571	0	0
Jonesiaceae	2	0	0	0	0	0	0	0	0	0	0	0	0	2	1.78571	0	1

## Sheet: S3_Genus-level
Supplementary Table 3. Detailed result of the gut isolates from BSFL reared on chicken feed (CF), empty fruit bunches (EFB), cottonseed press cake (CPC) and potato pulp (PP) based on in silico (PICRUSt2) and in vitro (Congo Red) analysis at the genus-level. The in silico describes the number of isolates that predicted to have genes for endoglucanases, whereas in vitro analysis shows the number of…
Genus	Number of isolates	CF				CPC				EFB				PP
		Number of isolates	Relative abundance (%)	In silico	In vitro	Number of isolates	Relative abundance (%)	In silico	In vitro	Number of isolates	Relative abundance (%)	In silico	In vitro	Number of isolates	Relative abundance (%)	In silico	In vitro
Alcaligenes	34	12	7.40741	0	0	22	18.8034	0	0	0	0	0	0	0	0	0	0
Bacillus	56	4	2.46914	4	2	9	7.69231	6	6	33	34.7368	33	30	10	8.92857	4	9
Bordetella	5	1	0.617284	0	0	3	2.5641	0	0	1	1.05263	0	0	0	0	0	0
Brevibacterium	2	2	1.23457	0	0	0	0	0	0	0	0	0	0	0	0	0	0
Citrobacter	55	10	6.17284	4	0	17	14.5299	14	0	14	14.7368	14	0	14	12.5	14	0
Clostridium	1	1	0.617284	1	0	0	0	0	0	0	0	0	0	0	0	0	0
Corynebacterium	17	15	9.25926	0	0	0	0	0	0	0	0	0	0	2	1.78571	0	0
Dietzia	2	2	1.23457	0	0	0	0	0	0	0	0	0	0	0	0	0	0
Enterococcus	13	9	5.55556	0	0	1	0.854701	0	0	0	0	0	0	3	2.67857	0	0
Escherichia	4	4	2.46914	4	0	0	0	0	0	0	0	0	0	0	0	0	0
Klebsiella	62	27	16.6667	27	0	20	17.094	20	0	7	7.36842	7	0	8	7.14286	8	0
Kocuria	2	2	1.23457	0	0	0	0	0	0	0	0	0	0	0	0	0	0
Koukoulia	1	1	0.617284	0	0	0	0	0	0	0	0	0	0	0	0	0	0
Leucobacter	5	2	1.23457	0	0	2	1.7094	0	0	1	1.05263	0	0	0	0	0	0
Lysinibacillus	3	2	1.23457	0	0	1	0.854701	0	0	0	0	0	0	0	0	0	0
Mammaliicoccus	2	2	1.23457	0	0	0	0	0	0	0	0	0	0	0	0	0	0
Microbacterium	12	5	3.08642	0	0	0	0	0	0	0	0	0	0	7	6.25	0	0
Morganella	51	21	12.963	0	0	12	10.2564	0	0	1	1.05263	0	0	17	15.1786	0	0
Myroides	12	10	6.17284	0	0	0	0	0	0	0	0	0	0	2	1.78571	0	0
Ochrobactrum	1	1	0.617284	0	0	0	0	0	0	0	0	0	0	0	0	0	0
Paenalcaligenes	2	1	0.617284	0	0	1	0.854701	0	0	0	0	0	0	0	0	0	0
Proteus	9	9	5.55556	9	0	0	0	0	0	0	0	0	0	0	0	0	0
Providencia	13	7	4.32099	0	0	2	1.7094	0	0	1	1.05263	0	0	3	2.67857	0	0
Rhodococcus	1	1	0.617284	0	0	0	0	0	0	0	0	0	0	0	0	0	0
Scatolibacter	1	1	0.617284	1	0	0	0	0	0	0	0	0	0	0	0	0	0
Sphingobacterium	29	9	5.55556	0	0	3	2.5641	0	0	0	0	0	0	17	15.1786	0	1
Vagococcus	1	1	0.617284	0	0	0	0	0	0	0	0	0	0	0	0	0	0
Aquamicrobium	3	0	0	0	0	1	0.854701	1	1	0	0	0	0	2	1.78571	2	0
Bosea	1	0	0	0	0	1	0.854701	0	0	0	0	0	0	0	0	0	0
Brevundimonas	9	0	0	0	0	3	2.5641	1	0	0	0	0	0	6	5.35714	6	0
Clostridioides	2	0	0	0	0	2	1.7094	0	2	0	0	0	0	0	0	0	0
Devosia	7	0	0	0	0	4	3.4188	4	0	2	2.10526	2	0	1	0.892857	0	0
Flavobacterium	4	0	0	0	0	2	1.7094	0	0	0	0	0	0	2	1.78571	0	0
Fusicatenibacter	1	0	0	0	0	1	0.854701	1	0	0	0	0	0	0	0	0	0
Lacrimispora	6	0	0	0	0	4	3.4188	0	0	0	0	0	0	2	1.78571	0	0
Luteimonas	2	0	0	0	0	1	0.854701	0	0	1	1.05263	0	0	0	0	0	0
Paenibacillus	3	0	0	0	0	3	2.5641	3	2	0	0	0	0	0	0	0	0
Paenochrobactrum	1	0	0	0	0	1	0.854701	0	0	0	0	0	0	0	0	0	0
Parapedobacter	1	0	0	0	0	1	0.854701	0	0	0	0	0	0	0	0	0	0
Achromobacter	5	0	0	0	0	0	0	0	0	3	3.15789	0	0	2	1.78571	0	0
Cellulomonas	4	0	0	0	0	0	0	0	0	4	4.21053	4	0	0	0	0	0
Franconibacter	1	0	0	0	0	0	0	0	0	1	1.05263	1	0	0	0	0	0
Gordonia	1	0	0	0	0	0	0	0	0	1	1.05263	0	0	0	0	0	0
Paracoccus	6	0	0	0	0	0	0	0	0	4	4.21053	0	0	2	1.78571	0	0
Pseudomonas	20	0	0	0	0	0	0	0	0	20	21.0526	2	0	0	0	0	0
Rhizobium	1	0	0	0	0	0	0	0	0	1	1.05263	1	1	0	0	0	0
Aureimonas	1	0	0	0	0	0	0	0	0	0	0	0	0	1	0.892857	1	1
Enterobacter	1	0	0	0	0	0	0	0	0	0	0	0	0	1	0.892857	1	0
Fontibacillus	1	0	0	0	0	0	0	0	0	0	0	0	0	1	0.892857	1	0
Lelliottia	1	0	0	0	0	0	0	0	0	0	0	0	0	1	0.892857	1	0
Olivibacter	1	0	0	0	0	0	0	0	0	0	0	0	0	1	0.892857	0	0
Populibacterium	1	0	0	0	0	0	0	0	0	0	0	0	0	1	0.892857	0	1
Priestia	1	0	0	0	0	0	0	0	0	0	0	0	0	1	0.892857	1	0
Pseudochrobactrum	2	0	0	0	0	0	0	0	0	0	0	0	0	2	1.78571	0	0
Raoultella	2	0	0	0	0	0	0	0	0	0	0	0	0	2	1.78571	2	0
Timonella	1	0	0	0	0	0	0	0	0	0	0	0	0	1	0.892857	0	0
